# Supplementary material for: Metassembler: merging and optimizing de novo genome assemblies
Source: Genome Biol. 2015 Sep 24;16:207. doi: 10.1186/s13059-015-0764-4 (PMC4581417; doi:10.1186/s13059-015-0764-4)
Supplement: Additional file 2: — A1MetEventsTable.txt: Reported metassembly events (i.e. modifications to the primary assembly such as gaps closed, number of scaffold links, etc) for all Assemblathon1 metassemblies at each merging step. (TXT 24 kb) [file 13059_2015_764_MOESM2_ESM.txt]

Permutation	Metric	1-2	1-2-3	1-2-3-4	1-2-3-4-5
BGI-Broad-CSHL-DOEJGI-WTSI	GAP	105	49	27	91
BGI-Broad-CSHL-DOEJGI-WTSI	BKP	0	0	0	0
BGI-Broad-CSHL-DOEJGI-WTSI	INV	0	2	1	0
BGI-Broad-CSHL-DOEJGI-WTSI	INDEL	NA	NA	NA	NA
BGI-Broad-CSHL-DOEJGI-WTSI	LINK	158	12	2	1
BGI-Broad-CSHL-WTSI-DOEJGI	GAP	105	49	35	86
BGI-Broad-CSHL-WTSI-DOEJGI	BKP	0	0	0	0
BGI-Broad-CSHL-WTSI-DOEJGI	INV	0	2	0	1
BGI-Broad-CSHL-WTSI-DOEJGI	INDEL	NA	NA	NA	NA
BGI-Broad-CSHL-WTSI-DOEJGI	LINK	158	12	2	1
BGI-Broad-DOEJGI-CSHL-WTSI	GAP	105	38	89	60
BGI-Broad-DOEJGI-CSHL-WTSI	BKP	0	0	0	0
BGI-Broad-DOEJGI-CSHL-WTSI	INV	0	0	1	0
BGI-Broad-DOEJGI-CSHL-WTSI	INDEL	NA	NA	NA	NA
BGI-Broad-DOEJGI-CSHL-WTSI	LINK	158	7	7	1
BGI-Broad-DOEJGI-WTSI-CSHL	GAP	105	38	101	101
BGI-Broad-DOEJGI-WTSI-CSHL	BKP	0	0	0	0
BGI-Broad-DOEJGI-WTSI-CSHL	INV	0	0	0	2
BGI-Broad-DOEJGI-WTSI-CSHL	INDEL	NA	NA	NA	NA
BGI-Broad-DOEJGI-WTSI-CSHL	LINK	158	7	4	4
BGI-Broad-WTSI-CSHL-DOEJGI	GAP	105	42	89	59
BGI-Broad-WTSI-CSHL-DOEJGI	BKP	0	0	0	0
BGI-Broad-WTSI-CSHL-DOEJGI	INV	0	0	3	1
BGI-Broad-WTSI-CSHL-DOEJGI	INDEL	NA	NA	NA	NA
BGI-Broad-WTSI-CSHL-DOEJGI	LINK	158	9	5	1
BGI-Broad-WTSI-DOEJGI-CSHL	GAP	105	42	94	99
BGI-Broad-WTSI-DOEJGI-CSHL	BKP	0	0	0	0
BGI-Broad-WTSI-DOEJGI-CSHL	INV	0	0	0	2
BGI-Broad-WTSI-DOEJGI-CSHL	INDEL	NA	NA	NA	NA
BGI-Broad-WTSI-DOEJGI-CSHL	LINK	158	9	2	4
BGI-CSHL-Broad-DOEJGI-WTSI	GAP	87	63	28	89
BGI-CSHL-Broad-DOEJGI-WTSI	BKP	0	0	0	0
BGI-CSHL-Broad-DOEJGI-WTSI	INV	0	1	0	0
BGI-CSHL-Broad-DOEJGI-WTSI	INDEL	NA	NA	NA	NA
BGI-CSHL-Broad-DOEJGI-WTSI	LINK	160	8	2	0
BGI-CSHL-Broad-WTSI-DOEJGI	GAP	87	63	46	82
BGI-CSHL-Broad-WTSI-DOEJGI	BKP	0	0	0	0
BGI-CSHL-Broad-WTSI-DOEJGI	INV	0	1	0	0
BGI-CSHL-Broad-WTSI-DOEJGI	INDEL	NA	NA	NA	NA
BGI-CSHL-Broad-WTSI-DOEJGI	LINK	160	8	1	1
BGI-CSHL-DOEJGI-Broad-WTSI	GAP	87	33	114	71
BGI-CSHL-DOEJGI-Broad-WTSI	BKP	0	0	0	0
BGI-CSHL-DOEJGI-Broad-WTSI	INV	0	0	1	0
BGI-CSHL-DOEJGI-Broad-WTSI	INDEL	NA	NA	NA	NA
BGI-CSHL-DOEJGI-Broad-WTSI	LINK	160	5	5	0
BGI-CSHL-DOEJGI-WTSI-Broad	GAP	87	33	106	129
BGI-CSHL-DOEJGI-WTSI-Broad	BKP	0	0	0	0
BGI-CSHL-DOEJGI-WTSI-Broad	INV	0	0	0	1
BGI-CSHL-DOEJGI-WTSI-Broad	INDEL	NA	NA	NA	NA
BGI-CSHL-DOEJGI-WTSI-Broad	LINK	160	5	1	4
BGI-CSHL-WTSI-Broad-DOEJGI	GAP	87	50	110	57
BGI-CSHL-WTSI-Broad-DOEJGI	BKP	0	0	0	0
BGI-CSHL-WTSI-Broad-DOEJGI	INV	0	0	1	0
BGI-CSHL-WTSI-Broad-DOEJGI	INDEL	NA	NA	NA	NA
BGI-CSHL-WTSI-Broad-DOEJGI	LINK	160	3	6	1
BGI-CSHL-WTSI-DOEJGI-Broad	GAP	87	50	86	137
BGI-CSHL-WTSI-DOEJGI-Broad	BKP	0	0	0	0
BGI-CSHL-WTSI-DOEJGI-Broad	INV	0	0	0	1
BGI-CSHL-WTSI-DOEJGI-Broad	INDEL	NA	NA	NA	NA
BGI-CSHL-WTSI-DOEJGI-Broad	LINK	160	3	3	4
BGI-DOEJGI-Broad-CSHL-WTSI	GAP	49	166	64	45
BGI-DOEJGI-Broad-CSHL-WTSI	BKP	0	0	0	0
BGI-DOEJGI-Broad-CSHL-WTSI	INV	0	0	1	0
BGI-DOEJGI-Broad-CSHL-WTSI	INDEL	NA	NA	NA	NA
BGI-DOEJGI-Broad-CSHL-WTSI	LINK	150	16	6	1
BGI-DOEJGI-Broad-WTSI-CSHL	GAP	49	166	72	88
BGI-DOEJGI-Broad-WTSI-CSHL	BKP	0	0	0	0
BGI-DOEJGI-Broad-WTSI-CSHL	INV	0	0	0	2
BGI-DOEJGI-Broad-WTSI-CSHL	INDEL	NA	NA	NA	NA
BGI-DOEJGI-Broad-WTSI-CSHL	LINK	150	16	4	3
BGI-DOEJGI-CSHL-Broad-WTSI	GAP	49	145	80	57
BGI-DOEJGI-CSHL-Broad-WTSI	BKP	0	0	0	0
BGI-DOEJGI-CSHL-Broad-WTSI	INV	0	1	1	0
BGI-DOEJGI-CSHL-Broad-WTSI	INDEL	NA	NA	NA	NA
BGI-DOEJGI-CSHL-Broad-WTSI	LINK	150	17	5	0
BGI-DOEJGI-CSHL-WTSI-Broad	GAP	49	145	74	113
BGI-DOEJGI-CSHL-WTSI-Broad	BKP	0	0	0	0
BGI-DOEJGI-CSHL-WTSI-Broad	INV	0	1	0	1
BGI-DOEJGI-CSHL-WTSI-Broad	INDEL	NA	NA	NA	NA
BGI-DOEJGI-CSHL-WTSI-Broad	LINK	150	17	1	4
BGI-DOEJGI-WTSI-Broad-CSHL	GAP	49	127	186	75
BGI-DOEJGI-WTSI-Broad-CSHL	BKP	0	0	0	0
BGI-DOEJGI-WTSI-Broad-CSHL	INV	0	0	0	2
BGI-DOEJGI-WTSI-Broad-CSHL	INDEL	NA	NA	NA	NA
BGI-DOEJGI-WTSI-Broad-CSHL	LINK	150	7	12	3
BGI-DOEJGI-WTSI-CSHL-Broad	GAP	49	127	159	105
BGI-DOEJGI-WTSI-CSHL-Broad	BKP	0	0	0	0
BGI-DOEJGI-WTSI-CSHL-Broad	INV	0	0	2	1
BGI-DOEJGI-WTSI-CSHL-Broad	INDEL	NA	NA	NA	NA
BGI-DOEJGI-WTSI-CSHL-Broad	LINK	150	7	11	5
BGI-WTSI-Broad-CSHL-DOEJGI	GAP	64	170	68	57
BGI-WTSI-Broad-CSHL-DOEJGI	BKP	0	0	0	0
BGI-WTSI-Broad-CSHL-DOEJGI	INV	0	0	2	1
BGI-WTSI-Broad-CSHL-DOEJGI	INDEL	NA	NA	NA	NA
BGI-WTSI-Broad-CSHL-DOEJGI	LINK	134	28	5	0
BGI-WTSI-Broad-DOEJGI-CSHL	GAP	64	170	76	91
BGI-WTSI-Broad-DOEJGI-CSHL	BKP	0	0	0	0
BGI-WTSI-Broad-DOEJGI-CSHL	INV	0	0	0	1
BGI-WTSI-Broad-DOEJGI-CSHL	INDEL	NA	NA	NA	NA
BGI-WTSI-Broad-DOEJGI-CSHL	LINK	134	28	2	3
BGI-WTSI-CSHL-Broad-DOEJGI	GAP	64	145	94	54
BGI-WTSI-CSHL-Broad-DOEJGI	BKP	0	0	0	0
BGI-WTSI-CSHL-Broad-DOEJGI	INV	0	1	1	1
BGI-WTSI-CSHL-Broad-DOEJGI	INDEL	NA	NA	NA	NA
BGI-WTSI-CSHL-Broad-DOEJGI	LINK	134	29	5	0
BGI-WTSI-CSHL-DOEJGI-Broad	GAP	64	145	65	133
BGI-WTSI-CSHL-DOEJGI-Broad	BKP	0	0	0	0
BGI-WTSI-CSHL-DOEJGI-Broad	INV	0	1	1	1
BGI-WTSI-CSHL-DOEJGI-Broad	INDEL	NA	NA	NA	NA
BGI-WTSI-CSHL-DOEJGI-Broad	LINK	134	29	2	3
BGI-WTSI-DOEJGI-Broad-CSHL	GAP	64	123	185	71
BGI-WTSI-DOEJGI-Broad-CSHL	BKP	0	0	0	0
BGI-WTSI-DOEJGI-Broad-CSHL	INV	0	0	0	1
BGI-WTSI-DOEJGI-Broad-CSHL	INDEL	NA	NA	NA	NA
BGI-WTSI-DOEJGI-Broad-CSHL	LINK	134	20	10	4
BGI-WTSI-DOEJGI-CSHL-Broad	GAP	64	123	152	107
BGI-WTSI-DOEJGI-CSHL-Broad	BKP	0	0	0	0
BGI-WTSI-DOEJGI-CSHL-Broad	INV	0	0	1	1
BGI-WTSI-DOEJGI-CSHL-Broad	INDEL	NA	NA	NA	NA
BGI-WTSI-DOEJGI-CSHL-Broad	LINK	134	20	11	3
Broad-BGI-CSHL-DOEJGI-WTSI	GAP	431	86	45	116
Broad-BGI-CSHL-DOEJGI-WTSI	BKP	0	0	0	0
Broad-BGI-CSHL-DOEJGI-WTSI	INV	0	0	0	0
Broad-BGI-CSHL-DOEJGI-WTSI	INDEL	NA	NA	NA	NA
Broad-BGI-CSHL-DOEJGI-WTSI	LINK	40	3	0	0
Broad-BGI-CSHL-WTSI-DOEJGI	GAP	431	86	62	103
Broad-BGI-CSHL-WTSI-DOEJGI	BKP	0	0	0	0
Broad-BGI-CSHL-WTSI-DOEJGI	INV	0	0	0	0
Broad-BGI-CSHL-WTSI-DOEJGI	INDEL	NA	NA	NA	NA
Broad-BGI-CSHL-WTSI-DOEJGI	LINK	40	3	0	0
Broad-BGI-DOEJGI-CSHL-WTSI	GAP	431	74	110	100
Broad-BGI-DOEJGI-CSHL-WTSI	BKP	0	1	0	0
Broad-BGI-DOEJGI-CSHL-WTSI	INV	0	0	2	0
Broad-BGI-DOEJGI-CSHL-WTSI	INDEL	NA	NA	NA	NA
Broad-BGI-DOEJGI-CSHL-WTSI	LINK	40	1	2	0
Broad-BGI-DOEJGI-WTSI-CSHL	GAP	431	74	139	126
Broad-BGI-DOEJGI-WTSI-CSHL	BKP	0	1	0	0
Broad-BGI-DOEJGI-WTSI-CSHL	INV	0	0	0	2
Broad-BGI-DOEJGI-WTSI-CSHL	INDEL	NA	NA	NA	NA
Broad-BGI-DOEJGI-WTSI-CSHL	LINK	40	1	0	2
Broad-BGI-WTSI-CSHL-DOEJGI	GAP	431	94	117	84
Broad-BGI-WTSI-CSHL-DOEJGI	BKP	0	1	0	0
Broad-BGI-WTSI-CSHL-DOEJGI	INV	0	0	0	0
Broad-BGI-WTSI-CSHL-DOEJGI	INDEL	NA	NA	NA	NA
Broad-BGI-WTSI-CSHL-DOEJGI	LINK	40	0	3	0
Broad-BGI-WTSI-DOEJGI-CSHL	GAP	431	94	131	127
Broad-BGI-WTSI-DOEJGI-CSHL	BKP	0	1	0	0
Broad-BGI-WTSI-DOEJGI-CSHL	INV	0	0	0	2
Broad-BGI-WTSI-DOEJGI-CSHL	INDEL	NA	NA	NA	NA
Broad-BGI-WTSI-DOEJGI-CSHL	LINK	40	0	1	2
Broad-CSHL-BGI-DOEJGI-WTSI	GAP	315	209	42	113
Broad-CSHL-BGI-DOEJGI-WTSI	BKP	0	0	0	0
Broad-CSHL-BGI-DOEJGI-WTSI	INV	0	0	0	0
Broad-CSHL-BGI-DOEJGI-WTSI	INDEL	NA	NA	NA	NA
Broad-CSHL-BGI-DOEJGI-WTSI	LINK	56	7	0	0
Broad-CSHL-BGI-WTSI-DOEJGI	GAP	315	209	58	95
Broad-CSHL-BGI-WTSI-DOEJGI	BKP	0	0	0	0
Broad-CSHL-BGI-WTSI-DOEJGI	INV	0	0	0	0
Broad-CSHL-BGI-WTSI-DOEJGI	INDEL	NA	NA	NA	NA
Broad-CSHL-BGI-WTSI-DOEJGI	LINK	56	7	0	0
Broad-CSHL-DOEJGI-BGI-WTSI	GAP	315	98	256	80
Broad-CSHL-DOEJGI-BGI-WTSI	BKP	0	0	0	0
Broad-CSHL-DOEJGI-BGI-WTSI	INV	0	1	0	0
Broad-CSHL-DOEJGI-BGI-WTSI	INDEL	NA	NA	NA	NA
Broad-CSHL-DOEJGI-BGI-WTSI	LINK	56	1	6	0
Broad-CSHL-DOEJGI-WTSI-BGI	GAP	315	98	178	241
Broad-CSHL-DOEJGI-WTSI-BGI	BKP	0	0	0	0
Broad-CSHL-DOEJGI-WTSI-BGI	INV	0	1	0	0
Broad-CSHL-DOEJGI-WTSI-BGI	INDEL	NA	NA	NA	NA
Broad-CSHL-DOEJGI-WTSI-BGI	LINK	56	1	2	4
Broad-CSHL-WTSI-BGI-DOEJGI	GAP	315	119	238	78
Broad-CSHL-WTSI-BGI-DOEJGI	BKP	0	0	1	0
Broad-CSHL-WTSI-BGI-DOEJGI	INV	0	0	0	0
Broad-CSHL-WTSI-BGI-DOEJGI	INDEL	NA	NA	NA	NA
Broad-CSHL-WTSI-BGI-DOEJGI	LINK	56	4	4	0
Broad-CSHL-WTSI-DOEJGI-BGI	GAP	315	119	146	264
Broad-CSHL-WTSI-DOEJGI-BGI	BKP	0	0	0	1
Broad-CSHL-WTSI-DOEJGI-BGI	INV	0	0	1	0
Broad-CSHL-WTSI-DOEJGI-BGI	INDEL	NA	NA	NA	NA
Broad-CSHL-WTSI-DOEJGI-BGI	LINK	56	4	1	4
Broad-DOEJGI-BGI-CSHL-WTSI	GAP	245	366	92	78
Broad-DOEJGI-BGI-CSHL-WTSI	BKP	2	0	1	0
Broad-DOEJGI-BGI-CSHL-WTSI	INV	0	0	0	0
Broad-DOEJGI-BGI-CSHL-WTSI	INDEL	NA	NA	NA	NA
Broad-DOEJGI-BGI-CSHL-WTSI	LINK	39	11	1	0
Broad-DOEJGI-BGI-WTSI-CSHL	GAP	245	366	102	116
Broad-DOEJGI-BGI-WTSI-CSHL	BKP	2	0	0	1
Broad-DOEJGI-BGI-WTSI-CSHL	INV	0	0	0	0
Broad-DOEJGI-BGI-WTSI-CSHL	INDEL	NA	NA	NA	NA
Broad-DOEJGI-BGI-WTSI-CSHL	LINK	39	11	0	1
Broad-DOEJGI-CSHL-BGI-WTSI	GAP	245	237	232	73
Broad-DOEJGI-CSHL-BGI-WTSI	BKP	2	1	0	0
Broad-DOEJGI-CSHL-BGI-WTSI	INV	0	1	0	0
Broad-DOEJGI-CSHL-BGI-WTSI	INDEL	NA	NA	NA	NA
Broad-DOEJGI-CSHL-BGI-WTSI	LINK	39	12	5	0
Broad-DOEJGI-CSHL-WTSI-BGI	GAP	245	237	151	233
Broad-DOEJGI-CSHL-WTSI-BGI	BKP	2	1	0	0
Broad-DOEJGI-CSHL-WTSI-BGI	INV	0	1	0	0
Broad-DOEJGI-CSHL-WTSI-BGI	INDEL	NA	NA	NA	NA
Broad-DOEJGI-CSHL-WTSI-BGI	LINK	39	12	2	3
Broad-DOEJGI-WTSI-BGI-CSHL	GAP	245	240	337	102
Broad-DOEJGI-WTSI-BGI-CSHL	BKP	2	0	0	1
Broad-DOEJGI-WTSI-BGI-CSHL	INV	0	0	0	0
Broad-DOEJGI-WTSI-BGI-CSHL	INDEL	NA	NA	NA	NA
Broad-DOEJGI-WTSI-BGI-CSHL	LINK	39	6	5	1
Broad-DOEJGI-WTSI-CSHL-BGI	GAP	245	240	227	222
Broad-DOEJGI-WTSI-CSHL-BGI	BKP	2	0	1	0
Broad-DOEJGI-WTSI-CSHL-BGI	INV	0	0	1	0
Broad-DOEJGI-WTSI-CSHL-BGI	INDEL	NA	NA	NA	NA
Broad-DOEJGI-WTSI-CSHL-BGI	LINK	39	6	9	3
Broad-WTSI-BGI-CSHL-DOEJGI	GAP	291	354	102	72
Broad-WTSI-BGI-CSHL-DOEJGI	BKP	1	1	0	0
Broad-WTSI-BGI-CSHL-DOEJGI	INV	0	0	0	0
Broad-WTSI-BGI-CSHL-DOEJGI	INDEL	NA	NA	NA	NA
Broad-WTSI-BGI-CSHL-DOEJGI	LINK	33	8	2	0
Broad-WTSI-BGI-DOEJGI-CSHL	GAP	291	354	111	120
Broad-WTSI-BGI-DOEJGI-CSHL	BKP	1	1	0	0
Broad-WTSI-BGI-DOEJGI-CSHL	INV	0	0	0	1
Broad-WTSI-BGI-DOEJGI-CSHL	INDEL	NA	NA	NA	NA
Broad-WTSI-BGI-DOEJGI-CSHL	LINK	33	8	1	1
Broad-WTSI-CSHL-BGI-DOEJGI	GAP	291	232	224	72
Broad-WTSI-CSHL-BGI-DOEJGI	BKP	1	0	1	0
Broad-WTSI-CSHL-BGI-DOEJGI	INV	0	0	1	0
Broad-WTSI-CSHL-BGI-DOEJGI	INDEL	NA	NA	NA	NA
Broad-WTSI-CSHL-BGI-DOEJGI	LINK	33	27	4	0
Broad-WTSI-CSHL-DOEJGI-BGI	GAP	291	232	141	264
Broad-WTSI-CSHL-DOEJGI-BGI	BKP	1	0	0	1
Broad-WTSI-CSHL-DOEJGI-BGI	INV	0	0	1	1
Broad-WTSI-CSHL-DOEJGI-BGI	INDEL	NA	NA	NA	NA
Broad-WTSI-CSHL-DOEJGI-BGI	LINK	33	27	1	3
Broad-WTSI-DOEJGI-BGI-CSHL	GAP	291	240	353	97
Broad-WTSI-DOEJGI-BGI-CSHL	BKP	1	1	1	1
Broad-WTSI-DOEJGI-BGI-CSHL	INV	0	0	1	0
Broad-WTSI-DOEJGI-BGI-CSHL	INDEL	NA	NA	NA	NA
Broad-WTSI-DOEJGI-BGI-CSHL	LINK	33	17	5	1
Broad-WTSI-DOEJGI-CSHL-BGI	GAP	291	240	215	242
Broad-WTSI-DOEJGI-CSHL-BGI	BKP	1	1	1	1
Broad-WTSI-DOEJGI-CSHL-BGI	INV	0	0	1	1
Broad-WTSI-DOEJGI-CSHL-BGI	INDEL	NA	NA	NA	NA
Broad-WTSI-DOEJGI-CSHL-BGI	LINK	33	17	10	3
CSHL-BGI-Broad-DOEJGI-WTSI	GAP	601	75	21	170
CSHL-BGI-Broad-DOEJGI-WTSI	BKP	0	0	0	0
CSHL-BGI-Broad-DOEJGI-WTSI	INV	2	1	1	0
CSHL-BGI-Broad-DOEJGI-WTSI	INDEL	NA	NA	NA	NA
CSHL-BGI-Broad-DOEJGI-WTSI	LINK	37	4	0	0
CSHL-BGI-Broad-WTSI-DOEJGI	GAP	601	75	35	92
CSHL-BGI-Broad-WTSI-DOEJGI	BKP	0	0	0	0
CSHL-BGI-Broad-WTSI-DOEJGI	INV	2	1	0	1
CSHL-BGI-Broad-WTSI-DOEJGI	INDEL	NA	NA	NA	NA
CSHL-BGI-Broad-WTSI-DOEJGI	LINK	37	4	0	0
CSHL-BGI-DOEJGI-Broad-WTSI	GAP	601	39	212	79
CSHL-BGI-DOEJGI-Broad-WTSI	BKP	0	0	0	0
CSHL-BGI-DOEJGI-Broad-WTSI	INV	2	1	2	0
CSHL-BGI-DOEJGI-Broad-WTSI	INDEL	NA	NA	NA	NA
CSHL-BGI-DOEJGI-Broad-WTSI	LINK	37	1	2	0
CSHL-BGI-DOEJGI-WTSI-Broad	GAP	601	39	192	193
CSHL-BGI-DOEJGI-WTSI-Broad	BKP	0	0	0	0
CSHL-BGI-DOEJGI-WTSI-Broad	INV	2	1	0	2
CSHL-BGI-DOEJGI-WTSI-Broad	INDEL	NA	NA	NA	NA
CSHL-BGI-DOEJGI-WTSI-Broad	LINK	37	1	0	1
CSHL-BGI-WTSI-Broad-DOEJGI	GAP	601	61	155	59
CSHL-BGI-WTSI-Broad-DOEJGI	BKP	0	0	0	0
CSHL-BGI-WTSI-Broad-DOEJGI	INV	2	0	1	1
CSHL-BGI-WTSI-Broad-DOEJGI	INDEL	NA	NA	NA	NA
CSHL-BGI-WTSI-Broad-DOEJGI	LINK	37	1	1	0
CSHL-BGI-WTSI-DOEJGI-Broad	GAP	601	61	100	249
CSHL-BGI-WTSI-DOEJGI-Broad	BKP	0	0	0	0
CSHL-BGI-WTSI-DOEJGI-Broad	INV	2	0	1	2
CSHL-BGI-WTSI-DOEJGI-Broad	INDEL	NA	NA	NA	NA
CSHL-BGI-WTSI-DOEJGI-Broad	LINK	37	1	0	2
CSHL-Broad-BGI-DOEJGI-WTSI	GAP	557	126	21	172
CSHL-Broad-BGI-DOEJGI-WTSI	BKP	1	0	0	0
CSHL-Broad-BGI-DOEJGI-WTSI	INV	0	3	1	0
CSHL-Broad-BGI-DOEJGI-WTSI	INDEL	NA	NA	NA	NA
CSHL-Broad-BGI-DOEJGI-WTSI	LINK	35	1	0	0
CSHL-Broad-BGI-WTSI-DOEJGI	GAP	557	126	35	92
CSHL-Broad-BGI-WTSI-DOEJGI	BKP	1	0	0	0
CSHL-Broad-BGI-WTSI-DOEJGI	INV	0	3	0	1
CSHL-Broad-BGI-WTSI-DOEJGI	INDEL	NA	NA	NA	NA
CSHL-Broad-BGI-WTSI-DOEJGI	LINK	35	1	0	0
CSHL-Broad-DOEJGI-BGI-WTSI	GAP	557	47	270	70
CSHL-Broad-DOEJGI-BGI-WTSI	BKP	1	0	0	0
CSHL-Broad-DOEJGI-BGI-WTSI	INV	0	3	3	0
CSHL-Broad-DOEJGI-BGI-WTSI	INDEL	NA	NA	NA	NA
CSHL-Broad-DOEJGI-BGI-WTSI	LINK	35	1	1	0
CSHL-Broad-DOEJGI-WTSI-BGI	GAP	557	47	208	255
CSHL-Broad-DOEJGI-WTSI-BGI	BKP	1	0	0	0
CSHL-Broad-DOEJGI-WTSI-BGI	INV	0	3	0	3
CSHL-Broad-DOEJGI-WTSI-BGI	INDEL	NA	NA	NA	NA
CSHL-Broad-DOEJGI-WTSI-BGI	LINK	35	1	0	0
CSHL-Broad-WTSI-BGI-DOEJGI	GAP	557	82	221	59
CSHL-Broad-WTSI-BGI-DOEJGI	BKP	1	0	0	0
CSHL-Broad-WTSI-BGI-DOEJGI	INV	0	0	2	1
CSHL-Broad-WTSI-BGI-DOEJGI	INDEL	NA	NA	NA	NA
CSHL-Broad-WTSI-BGI-DOEJGI	LINK	35	1	0	0
CSHL-Broad-WTSI-DOEJGI-BGI	GAP	557	82	116	320
CSHL-Broad-WTSI-DOEJGI-BGI	BKP	1	0	0	0
CSHL-Broad-WTSI-DOEJGI-BGI	INV	0	0	2	3
CSHL-Broad-WTSI-DOEJGI-BGI	INDEL	NA	NA	NA	NA
CSHL-Broad-WTSI-DOEJGI-BGI	LINK	35	1	0	0
CSHL-DOEJGI-BGI-Broad-WTSI	GAP	308	589	100	52
CSHL-DOEJGI-BGI-Broad-WTSI	BKP	0	0	0	0
CSHL-DOEJGI-BGI-Broad-WTSI	INV	2	3	1	0
CSHL-DOEJGI-BGI-Broad-WTSI	INDEL	NA	NA	NA	NA
CSHL-DOEJGI-BGI-Broad-WTSI	LINK	24	5	3	0
CSHL-DOEJGI-BGI-WTSI-Broad	GAP	308	589	88	147
CSHL-DOEJGI-BGI-WTSI-Broad	BKP	0	0	0	0
CSHL-DOEJGI-BGI-WTSI-Broad	INV	2	3	0	1
CSHL-DOEJGI-BGI-WTSI-Broad	INDEL	NA	NA	NA	NA
CSHL-DOEJGI-BGI-WTSI-Broad	LINK	24	5	0	1
CSHL-DOEJGI-Broad-BGI-WTSI	GAP	308	534	158	52
CSHL-DOEJGI-Broad-BGI-WTSI	BKP	0	1	0	0
CSHL-DOEJGI-Broad-BGI-WTSI	INV	2	1	2	0
CSHL-DOEJGI-Broad-BGI-WTSI	INDEL	NA	NA	NA	NA
CSHL-DOEJGI-Broad-BGI-WTSI	LINK	24	8	1	0
CSHL-DOEJGI-Broad-WTSI-BGI	GAP	308	534	116	206
CSHL-DOEJGI-Broad-WTSI-BGI	BKP	0	1	0	0
CSHL-DOEJGI-Broad-WTSI-BGI	INV	2	1	0	2
CSHL-DOEJGI-Broad-WTSI-BGI	INDEL	NA	NA	NA	NA
CSHL-DOEJGI-Broad-WTSI-BGI	LINK	24	8	0	0
CSHL-DOEJGI-WTSI-BGI-Broad	GAP	308	380	451	99
CSHL-DOEJGI-WTSI-BGI-Broad	BKP	0	0	0	0
CSHL-DOEJGI-WTSI-BGI-Broad	INV	2	0	3	1
CSHL-DOEJGI-WTSI-BGI-Broad	INDEL	NA	NA	NA	NA
CSHL-DOEJGI-WTSI-BGI-Broad	LINK	24	0	5	2
CSHL-DOEJGI-WTSI-Broad-BGI	GAP	308	380	401	151
CSHL-DOEJGI-WTSI-Broad-BGI	BKP	0	0	1	0
CSHL-DOEJGI-WTSI-Broad-BGI	INV	2	0	1	2
CSHL-DOEJGI-WTSI-Broad-BGI	INDEL	NA	NA	NA	NA
CSHL-DOEJGI-WTSI-Broad-BGI	LINK	24	0	7	1
CSHL-WTSI-BGI-Broad-DOEJGI	GAP	406	435	90	48
CSHL-WTSI-BGI-Broad-DOEJGI	BKP	0	0	0	0
CSHL-WTSI-BGI-Broad-DOEJGI	INV	0	2	1	1
CSHL-WTSI-BGI-Broad-DOEJGI	INDEL	NA	NA	NA	NA
CSHL-WTSI-BGI-Broad-DOEJGI	LINK	19	12	1	0
CSHL-WTSI-BGI-DOEJGI-Broad	GAP	406	435	64	192
CSHL-WTSI-BGI-DOEJGI-Broad	BKP	0	0	0	0
CSHL-WTSI-BGI-DOEJGI-Broad	INV	0	2	1	2
CSHL-WTSI-BGI-DOEJGI-Broad	INDEL	NA	NA	NA	NA
CSHL-WTSI-BGI-DOEJGI-Broad	LINK	19	12	0	2
CSHL-WTSI-Broad-BGI-DOEJGI	GAP	406	385	141	48
CSHL-WTSI-Broad-BGI-DOEJGI	BKP	0	1	0	0
CSHL-WTSI-Broad-BGI-DOEJGI	INV	0	0	2	1
CSHL-WTSI-Broad-BGI-DOEJGI	INDEL	NA	NA	NA	NA
CSHL-WTSI-Broad-BGI-DOEJGI	LINK	19	10	2	0
CSHL-WTSI-Broad-DOEJGI-BGI	GAP	406	385	76	249
CSHL-WTSI-Broad-DOEJGI-BGI	BKP	0	1	0	0
CSHL-WTSI-Broad-DOEJGI-BGI	INV	0	0	2	3
CSHL-WTSI-Broad-DOEJGI-BGI	INDEL	NA	NA	NA	NA
CSHL-WTSI-Broad-DOEJGI-BGI	LINK	19	10	0	1
CSHL-WTSI-DOEJGI-BGI-Broad	GAP	406	199	505	109
CSHL-WTSI-DOEJGI-BGI-Broad	BKP	0	0	0	0
CSHL-WTSI-DOEJGI-BGI-Broad	INV	0	2	3	1
CSHL-WTSI-DOEJGI-BGI-Broad	INDEL	NA	NA	NA	NA
CSHL-WTSI-DOEJGI-BGI-Broad	LINK	19	2	5	1
CSHL-WTSI-DOEJGI-Broad-BGI	GAP	406	199	449	167
CSHL-WTSI-DOEJGI-Broad-BGI	BKP	0	0	1	0
CSHL-WTSI-DOEJGI-Broad-BGI	INV	0	2	1	2
CSHL-WTSI-DOEJGI-Broad-BGI	INDEL	NA	NA	NA	NA
CSHL-WTSI-DOEJGI-Broad-BGI	LINK	19	2	6	1
DOEJGI-BGI-Broad-CSHL-WTSI	GAP	4372	476	185	139
DOEJGI-BGI-Broad-CSHL-WTSI	BKP	0	1	2	0
DOEJGI-BGI-Broad-CSHL-WTSI	INV	1	0	0	0
DOEJGI-BGI-Broad-CSHL-WTSI	INDEL	NA	NA	NA	NA
DOEJGI-BGI-Broad-CSHL-WTSI	LINK	86	6	2	0
DOEJGI-BGI-Broad-WTSI-CSHL	GAP	4372	476	194	181
DOEJGI-BGI-Broad-WTSI-CSHL	BKP	0	1	0	2
DOEJGI-BGI-Broad-WTSI-CSHL	INV	1	0	0	0
DOEJGI-BGI-Broad-WTSI-CSHL	INDEL	NA	NA	NA	NA
DOEJGI-BGI-Broad-WTSI-CSHL	LINK	86	6	0	2
DOEJGI-BGI-CSHL-Broad-WTSI	GAP	4372	415	256	139
DOEJGI-BGI-CSHL-Broad-WTSI	BKP	0	1	1	0
DOEJGI-BGI-CSHL-Broad-WTSI	INV	1	0	1	0
DOEJGI-BGI-CSHL-Broad-WTSI	INDEL	NA	NA	NA	NA
DOEJGI-BGI-CSHL-Broad-WTSI	LINK	86	6	4	0
DOEJGI-BGI-CSHL-WTSI-Broad	GAP	4372	415	233	217
DOEJGI-BGI-CSHL-WTSI-Broad	BKP	0	1	0	1
DOEJGI-BGI-CSHL-WTSI-Broad	INV	1	0	0	1
DOEJGI-BGI-CSHL-WTSI-Broad	INDEL	NA	NA	NA	NA
DOEJGI-BGI-CSHL-WTSI-Broad	LINK	86	6	0	3
DOEJGI-BGI-WTSI-Broad-CSHL	GAP	4372	405	345	175
DOEJGI-BGI-WTSI-Broad-CSHL	BKP	0	0	1	2
DOEJGI-BGI-WTSI-Broad-CSHL	INV	1	0	0	0
DOEJGI-BGI-WTSI-Broad-CSHL	INDEL	NA	NA	NA	NA
DOEJGI-BGI-WTSI-Broad-CSHL	LINK	86	1	5	2
DOEJGI-BGI-WTSI-CSHL-Broad	GAP	4372	405	317	216
DOEJGI-BGI-WTSI-CSHL-Broad	BKP	0	0	2	1
DOEJGI-BGI-WTSI-CSHL-Broad	INV	1	0	0	1
DOEJGI-BGI-WTSI-CSHL-Broad	INDEL	NA	NA	NA	NA
DOEJGI-BGI-WTSI-CSHL-Broad	LINK	86	1	3	3
DOEJGI-Broad-BGI-CSHL-WTSI	GAP	4210	672	181	161
DOEJGI-Broad-BGI-CSHL-WTSI	BKP	6	0	3	0
DOEJGI-Broad-BGI-CSHL-WTSI	INV	1	0	0	0
DOEJGI-Broad-BGI-CSHL-WTSI	INDEL	NA	NA	NA	NA
DOEJGI-Broad-BGI-CSHL-WTSI	LINK	81	7	1	0
DOEJGI-Broad-BGI-WTSI-CSHL	GAP	4210	672	207	184
DOEJGI-Broad-BGI-WTSI-CSHL	BKP	6	0	1	3
DOEJGI-Broad-BGI-WTSI-CSHL	INV	1	0	0	0
DOEJGI-Broad-BGI-WTSI-CSHL	INDEL	NA	NA	NA	NA
DOEJGI-Broad-BGI-WTSI-CSHL	LINK	81	7	0	1
DOEJGI-Broad-CSHL-BGI-WTSI	GAP	4210	472	395	153
DOEJGI-Broad-CSHL-BGI-WTSI	BKP	6	3	0	1
DOEJGI-Broad-CSHL-BGI-WTSI	INV	1	0	1	0
DOEJGI-Broad-CSHL-BGI-WTSI	INDEL	NA	NA	NA	NA
DOEJGI-Broad-CSHL-BGI-WTSI	LINK	81	5	1	0
DOEJGI-Broad-CSHL-WTSI-BGI	GAP	4210	472	309	337
DOEJGI-Broad-CSHL-WTSI-BGI	BKP	6	3	0	0
DOEJGI-Broad-CSHL-WTSI-BGI	INV	1	0	0	1
DOEJGI-Broad-CSHL-WTSI-BGI	INDEL	NA	NA	NA	NA
DOEJGI-Broad-CSHL-WTSI-BGI	LINK	81	5	1	0
DOEJGI-Broad-WTSI-BGI-CSHL	GAP	4210	514	498	170
DOEJGI-Broad-WTSI-BGI-CSHL	BKP	6	0	0	3
DOEJGI-Broad-WTSI-BGI-CSHL	INV	1	0	1	0
DOEJGI-Broad-WTSI-BGI-CSHL	INDEL	NA	NA	NA	NA
DOEJGI-Broad-WTSI-BGI-CSHL	LINK	81	1	6	1
DOEJGI-Broad-WTSI-CSHL-BGI	GAP	4210	514	354	321
DOEJGI-Broad-WTSI-CSHL-BGI	BKP	6	0	3	0
DOEJGI-Broad-WTSI-CSHL-BGI	INV	1	0	0	1
DOEJGI-Broad-WTSI-CSHL-BGI	INDEL	NA	NA	NA	NA
DOEJGI-Broad-WTSI-CSHL-BGI	LINK	81	1	4	0
DOEJGI-CSHL-BGI-Broad-WTSI	GAP	3358	1452	268	154
DOEJGI-CSHL-BGI-Broad-WTSI	BKP	2	0	0	0
DOEJGI-CSHL-BGI-Broad-WTSI	INV	1	0	1	0
DOEJGI-CSHL-BGI-Broad-WTSI	INDEL	NA	NA	NA	NA
DOEJGI-CSHL-BGI-Broad-WTSI	LINK	62	14	3	0
DOEJGI-CSHL-BGI-WTSI-Broad	GAP	3358	1452	254	228
DOEJGI-CSHL-BGI-WTSI-Broad	BKP	2	0	1	0
DOEJGI-CSHL-BGI-WTSI-Broad	INV	1	0	0	1
DOEJGI-CSHL-BGI-WTSI-Broad	INDEL	NA	NA	NA	NA
DOEJGI-CSHL-BGI-WTSI-Broad	LINK	62	14	0	2
DOEJGI-CSHL-Broad-BGI-WTSI	GAP	3358	1346	390	158
DOEJGI-CSHL-Broad-BGI-WTSI	BKP	2	4	0	0
DOEJGI-CSHL-Broad-BGI-WTSI	INV	1	0	0	0
DOEJGI-CSHL-Broad-BGI-WTSI	INDEL	NA	NA	NA	NA
DOEJGI-CSHL-Broad-BGI-WTSI	LINK	62	13	2	0
DOEJGI-CSHL-Broad-WTSI-BGI	GAP	3358	1346	315	326
DOEJGI-CSHL-Broad-WTSI-BGI	BKP	2	4	0	0
DOEJGI-CSHL-Broad-WTSI-BGI	INV	1	0	0	0
DOEJGI-CSHL-Broad-WTSI-BGI	INDEL	NA	NA	NA	NA
DOEJGI-CSHL-Broad-WTSI-BGI	LINK	62	13	1	1
DOEJGI-CSHL-WTSI-BGI-Broad	GAP	3358	1046	865	221
DOEJGI-CSHL-WTSI-BGI-Broad	BKP	2	1	0	0
DOEJGI-CSHL-WTSI-BGI-Broad	INV	1	0	0	1
DOEJGI-CSHL-WTSI-BGI-Broad	INDEL	NA	NA	NA	NA
DOEJGI-CSHL-WTSI-BGI-Broad	LINK	62	2	10	2
DOEJGI-CSHL-WTSI-Broad-BGI	GAP	3358	1046	784	316
DOEJGI-CSHL-WTSI-Broad-BGI	BKP	2	1	4	0
DOEJGI-CSHL-WTSI-Broad-BGI	INV	1	0	0	0
DOEJGI-CSHL-WTSI-Broad-BGI	INDEL	NA	NA	NA	NA
DOEJGI-CSHL-WTSI-Broad-BGI	LINK	62	2	10	1
DOEJGI-WTSI-BGI-Broad-CSHL	GAP	3431	1898	342	161
DOEJGI-WTSI-BGI-Broad-CSHL	BKP	1	0	1	2
DOEJGI-WTSI-BGI-Broad-CSHL	INV	1	0	0	0
DOEJGI-WTSI-BGI-Broad-CSHL	INDEL	NA	NA	NA	NA
DOEJGI-WTSI-BGI-Broad-CSHL	LINK	34	41	3	2
DOEJGI-WTSI-BGI-CSHL-Broad	GAP	3431	1898	305	213
DOEJGI-WTSI-BGI-CSHL-Broad	BKP	1	0	2	1
DOEJGI-WTSI-BGI-CSHL-Broad	INV	1	0	0	1
DOEJGI-WTSI-BGI-CSHL-Broad	INDEL	NA	NA	NA	NA
DOEJGI-WTSI-BGI-CSHL-Broad	LINK	34	41	4	1
DOEJGI-WTSI-Broad-BGI-CSHL	GAP	3431	1780	498	162
DOEJGI-WTSI-Broad-BGI-CSHL	BKP	1	5	0	3
DOEJGI-WTSI-Broad-BGI-CSHL	INV	1	0	0	0
DOEJGI-WTSI-Broad-BGI-CSHL	INDEL	NA	NA	NA	NA
DOEJGI-WTSI-Broad-BGI-CSHL	LINK	34	38	6	1
DOEJGI-WTSI-Broad-CSHL-BGI	GAP	3431	1780	336	330
DOEJGI-WTSI-Broad-CSHL-BGI	BKP	1	5	3	0
DOEJGI-WTSI-Broad-CSHL-BGI	INV	1	0	0	0
DOEJGI-WTSI-Broad-CSHL-BGI	INDEL	NA	NA	NA	NA
DOEJGI-WTSI-Broad-CSHL-BGI	LINK	34	38	4	0
DOEJGI-WTSI-CSHL-BGI-Broad	GAP	3431	1363	874	222
DOEJGI-WTSI-CSHL-BGI-Broad	BKP	1	3	0	0
DOEJGI-WTSI-CSHL-BGI-Broad	INV	1	0	0	1
DOEJGI-WTSI-CSHL-BGI-Broad	INDEL	NA	NA	NA	NA
DOEJGI-WTSI-CSHL-BGI-Broad	LINK	34	26	12	1
DOEJGI-WTSI-CSHL-Broad-BGI	GAP	3431	1363	786	323
DOEJGI-WTSI-CSHL-Broad-BGI	BKP	1	3	4	0
DOEJGI-WTSI-CSHL-Broad-BGI	INV	1	0	0	0
DOEJGI-WTSI-CSHL-Broad-BGI	INDEL	NA	NA	NA	NA
DOEJGI-WTSI-CSHL-Broad-BGI	LINK	34	26	11	1
WTSI-BGI-Broad-CSHL-DOEJGI	GAP	2763	497	168	167
WTSI-BGI-Broad-CSHL-DOEJGI	BKP	1	2	1	0
WTSI-BGI-Broad-CSHL-DOEJGI	INV	0	0	0	0
WTSI-BGI-Broad-CSHL-DOEJGI	INDEL	NA	NA	NA	NA
WTSI-BGI-Broad-CSHL-DOEJGI	LINK	310	17	6	0
WTSI-BGI-Broad-DOEJGI-CSHL	GAP	2763	497	236	150
WTSI-BGI-Broad-DOEJGI-CSHL	BKP	1	2	0	1
WTSI-BGI-Broad-DOEJGI-CSHL	INV	0	0	0	0
WTSI-BGI-Broad-DOEJGI-CSHL	INDEL	NA	NA	NA	NA
WTSI-BGI-Broad-DOEJGI-CSHL	LINK	310	17	1	5
WTSI-BGI-CSHL-Broad-DOEJGI	GAP	2763	401	247	165
WTSI-BGI-CSHL-Broad-DOEJGI	BKP	1	1	2	0
WTSI-BGI-CSHL-Broad-DOEJGI	INV	0	0	1	0
WTSI-BGI-CSHL-Broad-DOEJGI	INDEL	NA	NA	NA	NA
WTSI-BGI-CSHL-Broad-DOEJGI	LINK	310	18	4	0
WTSI-BGI-CSHL-DOEJGI-Broad	GAP	2763	401	227	232
WTSI-BGI-CSHL-DOEJGI-Broad	BKP	1	1	0	2
WTSI-BGI-CSHL-DOEJGI-Broad	INV	0	0	0	1
WTSI-BGI-CSHL-DOEJGI-Broad	INDEL	NA	NA	NA	NA
WTSI-BGI-CSHL-DOEJGI-Broad	LINK	310	18	1	3
WTSI-BGI-DOEJGI-Broad-CSHL	GAP	2763	487	374	141
WTSI-BGI-DOEJGI-Broad-CSHL	BKP	1	0	2	1
WTSI-BGI-DOEJGI-Broad-CSHL	INV	0	0	0	0
WTSI-BGI-DOEJGI-Broad-CSHL	INDEL	NA	NA	NA	NA
WTSI-BGI-DOEJGI-Broad-CSHL	LINK	310	7	11	5
WTSI-BGI-DOEJGI-CSHL-Broad	GAP	2763	487	281	231
WTSI-BGI-DOEJGI-CSHL-Broad	BKP	1	0	0	2
WTSI-BGI-DOEJGI-CSHL-Broad	INV	0	0	0	1
WTSI-BGI-DOEJGI-CSHL-Broad	INDEL	NA	NA	NA	NA
WTSI-BGI-DOEJGI-CSHL-Broad	LINK	310	7	12	3
WTSI-Broad-BGI-CSHL-DOEJGI	GAP	2690	589	168	169
WTSI-Broad-BGI-CSHL-DOEJGI	BKP	5	1	1	0
WTSI-Broad-BGI-CSHL-DOEJGI	INV	0	0	0	0
WTSI-Broad-BGI-CSHL-DOEJGI	INDEL	NA	NA	NA	NA
WTSI-Broad-BGI-CSHL-DOEJGI	LINK	297	40	10	0
WTSI-Broad-BGI-DOEJGI-CSHL	GAP	2690	589	248	149
WTSI-Broad-BGI-DOEJGI-CSHL	BKP	5	1	0	1
WTSI-Broad-BGI-DOEJGI-CSHL	INV	0	0	0	0
WTSI-Broad-BGI-DOEJGI-CSHL	INDEL	NA	NA	NA	NA
WTSI-Broad-BGI-DOEJGI-CSHL	LINK	297	40	2	8
WTSI-Broad-CSHL-BGI-DOEJGI	GAP	2690	417	344	173
WTSI-Broad-CSHL-BGI-DOEJGI	BKP	5	4	0	0
WTSI-Broad-CSHL-BGI-DOEJGI	INV	0	0	0	0
WTSI-Broad-CSHL-BGI-DOEJGI	INDEL	NA	NA	NA	NA
WTSI-Broad-CSHL-BGI-DOEJGI	LINK	297	58	10	0
WTSI-Broad-CSHL-DOEJGI-BGI	GAP	2690	417	258	321
WTSI-Broad-CSHL-DOEJGI-BGI	BKP	5	4	0	0
WTSI-Broad-CSHL-DOEJGI-BGI	INV	0	0	1	0
WTSI-Broad-CSHL-DOEJGI-BGI	INDEL	NA	NA	NA	NA
WTSI-Broad-CSHL-DOEJGI-BGI	LINK	297	58	1	9
WTSI-Broad-DOEJGI-BGI-CSHL	GAP	2690	507	478	145
WTSI-Broad-DOEJGI-BGI-CSHL	BKP	5	0	0	0
WTSI-Broad-DOEJGI-BGI-CSHL	INV	0	0	0	0
WTSI-Broad-DOEJGI-BGI-CSHL	INDEL	NA	NA	NA	NA
WTSI-Broad-DOEJGI-BGI-CSHL	LINK	297	26	23	7
WTSI-Broad-DOEJGI-CSHL-BGI	GAP	2690	507	307	317
WTSI-Broad-DOEJGI-CSHL-BGI	BKP	5	0	2	0
WTSI-Broad-DOEJGI-CSHL-BGI	INV	0	0	1	0
WTSI-Broad-DOEJGI-CSHL-BGI	INDEL	NA	NA	NA	NA
WTSI-Broad-DOEJGI-CSHL-BGI	LINK	297	26	26	8
WTSI-CSHL-BGI-Broad-DOEJGI	GAP	2243	963	251	124
WTSI-CSHL-BGI-Broad-DOEJGI	BKP	5	0	0	0
WTSI-CSHL-BGI-Broad-DOEJGI	INV	0	2	1	0
WTSI-CSHL-BGI-Broad-DOEJGI	INDEL	NA	NA	NA	NA
WTSI-CSHL-BGI-Broad-DOEJGI	LINK	355	28	3	1
WTSI-CSHL-BGI-DOEJGI-Broad	GAP	2243	963	188	233
WTSI-CSHL-BGI-DOEJGI-Broad	BKP	5	0	0	0
WTSI-CSHL-BGI-DOEJGI-Broad	INV	0	2	0	1
WTSI-CSHL-BGI-DOEJGI-Broad	INDEL	NA	NA	NA	NA
WTSI-CSHL-BGI-DOEJGI-Broad	LINK	355	28	2	2
WTSI-CSHL-Broad-BGI-DOEJGI	GAP	2243	914	331	121
WTSI-CSHL-Broad-BGI-DOEJGI	BKP	5	1	0	0
WTSI-CSHL-Broad-BGI-DOEJGI	INV	0	0	2	0
WTSI-CSHL-Broad-BGI-DOEJGI	INDEL	NA	NA	NA	NA
WTSI-CSHL-Broad-BGI-DOEJGI	LINK	355	29	5	0
WTSI-CSHL-Broad-DOEJGI-BGI	GAP	2243	914	190	310
WTSI-CSHL-Broad-DOEJGI-BGI	BKP	5	1	0	0
WTSI-CSHL-Broad-DOEJGI-BGI	INV	0	0	1	3
WTSI-CSHL-Broad-DOEJGI-BGI	INDEL	NA	NA	NA	NA
WTSI-CSHL-Broad-DOEJGI-BGI	LINK	355	29	0	4
WTSI-CSHL-DOEJGI-BGI-Broad	GAP	2243	453	834	220
WTSI-CSHL-DOEJGI-BGI-Broad	BKP	5	0	0	0
WTSI-CSHL-DOEJGI-BGI-Broad	INV	0	1	2	1
WTSI-CSHL-DOEJGI-BGI-Broad	INDEL	NA	NA	NA	NA
WTSI-CSHL-DOEJGI-BGI-Broad	LINK	355	8	15	3
WTSI-CSHL-DOEJGI-Broad-BGI	GAP	2243	453	778	306
WTSI-CSHL-DOEJGI-Broad-BGI	BKP	5	0	2	0
WTSI-CSHL-DOEJGI-Broad-BGI	INV	0	1	0	2
WTSI-CSHL-DOEJGI-Broad-BGI	INDEL	NA	NA	NA	NA
WTSI-CSHL-DOEJGI-Broad-BGI	LINK	355	8	16	4
WTSI-DOEJGI-BGI-Broad-CSHL	GAP	1978	1752	352	143
WTSI-DOEJGI-BGI-Broad-CSHL	BKP	1	0	1	1
WTSI-DOEJGI-BGI-Broad-CSHL	INV	0	0	0	0
WTSI-DOEJGI-BGI-Broad-CSHL	INDEL	NA	NA	NA	NA
WTSI-DOEJGI-BGI-Broad-CSHL	LINK	245	69	8	5
WTSI-DOEJGI-BGI-CSHL-Broad	GAP	1978	1752	276	220
WTSI-DOEJGI-BGI-CSHL-Broad	BKP	1	0	1	1
WTSI-DOEJGI-BGI-CSHL-Broad	INV	0	0	0	1
WTSI-DOEJGI-BGI-CSHL-Broad	INDEL	NA	NA	NA	NA
WTSI-DOEJGI-BGI-CSHL-Broad	LINK	245	69	10	2
WTSI-DOEJGI-Broad-BGI-CSHL	GAP	1978	1693	460	145
WTSI-DOEJGI-Broad-BGI-CSHL	BKP	1	6	0	1
WTSI-DOEJGI-Broad-BGI-CSHL	INV	0	0	0	0
WTSI-DOEJGI-Broad-BGI-CSHL	INDEL	NA	NA	NA	NA
WTSI-DOEJGI-Broad-BGI-CSHL	LINK	245	59	16	5
WTSI-DOEJGI-Broad-CSHL-BGI	GAP	1978	1693	314	311
WTSI-DOEJGI-Broad-CSHL-BGI	BKP	1	6	3	0
WTSI-DOEJGI-Broad-CSHL-BGI	INV	0	0	0	0
WTSI-DOEJGI-Broad-CSHL-BGI	INDEL	NA	NA	NA	NA
WTSI-DOEJGI-Broad-CSHL-BGI	LINK	245	59	24	7
WTSI-DOEJGI-CSHL-BGI-Broad	GAP	1978	1241	848	221
WTSI-DOEJGI-CSHL-BGI-Broad	BKP	1	3	0	0
WTSI-DOEJGI-CSHL-BGI-Broad	INV	0	0	1	1
WTSI-DOEJGI-CSHL-BGI-Broad	INDEL	NA	NA	NA	NA
WTSI-DOEJGI-CSHL-BGI-Broad	LINK	245	73	18	1
WTSI-DOEJGI-CSHL-Broad-BGI	GAP	1978	1241	772	321
WTSI-DOEJGI-CSHL-Broad-BGI	BKP	1	3	2	0
WTSI-DOEJGI-CSHL-Broad-BGI	INV	0	0	0	1
WTSI-DOEJGI-CSHL-Broad-BGI	INDEL	NA	NA	NA	NA
WTSI-DOEJGI-CSHL-Broad-BGI	LINK	245	73	16	4
