# Supplementary material for: Metassembler: merging and optimizing de novo genome assemblies
Source: Genome Biol. 2015 Sep 24;16:207. doi: 10.1186/s13059-015-0764-4 (PMC4581417; doi:10.1186/s13059-015-0764-4)
Supplement: Additional file 3: — A1metricTable.txt: GAGE reported assembly evaluation metrics for all Assemblathon1 metassemblies at each step. (TXT 206 kb) [file 13059_2015_764_MOESM3_ESM.txt]

Permutation	Metric	1	1-2	1-2-3	1-2-3-4	1-2-3-4-5
BGI-Broad-CSHL-DOEJGI-WTSI	Assembly_Size	113493815	112685887	112679084	112633457	112587001
BGI-Broad-CSHL-DOEJGI-WTSI	Missing_Ref_Bases_%	0.1	0.09	0.09	0.11	0.13
BGI-Broad-CSHL-DOEJGI-WTSI	Missing_Assem_Bases_%	0.1	0.1	0.1	0.09	0.09
BGI-Broad-CSHL-DOEJGI-WTSI	Missing_Assem_Ctgs_%	0.34	0	0	0	0
BGI-Broad-CSHL-DOEJGI-WTSI	Dup_Ref_Bases	1233099	392964	382263	374097	364632
BGI-Broad-CSHL-DOEJGI-WTSI	Comp_Ref_Bases	514448	455813	431125	450545	476454
BGI-Broad-CSHL-DOEJGI-WTSI	SNPs	224763	224955	225201	225082	225005
BGI-Broad-CSHL-DOEJGI-WTSI	Indels_<5	28155	28311	28391	28391	28398
BGI-Broad-CSHL-DOEJGI-WTSI	Indels_>=5	7655	7700	7699	7643	7580
BGI-Broad-CSHL-DOEJGI-WTSI	Inversions	95	100	97	92	95
BGI-Broad-CSHL-DOEJGI-WTSI	Relocations	55	61	60	65	59
BGI-Broad-CSHL-DOEJGI-WTSI	Translocations	2	4	4	4	5
BGI-Broad-CSHL-DOEJGI-WTSI	Contig_N50	343889	524431	568720	409282	314293
BGI-Broad-CSHL-DOEJGI-WTSI	Contig_Max	1814562	2277614	1662698	1628250	1322495
BGI-Broad-CSHL-DOEJGI-WTSI	Contig_Mean	415950.38	636162.63	641171	528493.85	400160.24
BGI-Broad-CSHL-DOEJGI-WTSI	Corr_Contig_N50	20752	21165	21265	21159	20958
BGI-Broad-CSHL-DOEJGI-WTSI	Corr_Contig_N50_count	1693	1665	1661	1667	1679
BGI-Broad-CSHL-DOEJGI-WTSI	Corr_Contig_Max	137119	137119	137119	137119	137119
BGI-Broad-CSHL-DOEJGI-WTSI	Corr_Contig_Mean	24902.1	25355.36	25406.48	25328.92	25150.15
BGI-Broad-CSHL-DOEJGI-WTSI	Scf_N50	1716225	7613622	11397008	11864896	15236022
BGI-Broad-CSHL-DOEJGI-WTSI	Scf_Max	4397505	17038793	18555856	29950870	29950213
BGI-Broad-CSHL-DOEJGI-WTSI	Scf_Mean	1763110.85	8268620.73	11254751.41	15014942.24	16046454.95
BGI-Broad-CSHL-DOEJGI-WTSI	Corr_Scf_N50	951420	2371704	2615325	2615154	2821198
BGI-Broad-CSHL-DOEJGI-WTSI	Corr_Scf_Mean	1123339	2635004	2878665	2959345	3248972
BGI-Broad-CSHL-WTSI-DOEJGI	Assembly_Size	113493815	112685887	112679084	112610522	112586104
BGI-Broad-CSHL-WTSI-DOEJGI	Missing_Ref_Bases_%	0.1	0.09	0.09	0.12	0.13
BGI-Broad-CSHL-WTSI-DOEJGI	Missing_Assem_Bases_%	0.1	0.1	0.1	0.09	0.09
BGI-Broad-CSHL-WTSI-DOEJGI	Missing_Assem_Ctgs_%	0.34	0	0	0	0
BGI-Broad-CSHL-WTSI-DOEJGI	Dup_Ref_Bases	1233099	392964	382263	372239	359651
BGI-Broad-CSHL-WTSI-DOEJGI	Comp_Ref_Bases	514448	455813	431125	465061	462679
BGI-Broad-CSHL-WTSI-DOEJGI	SNPs	224763	224955	225201	225066	224997
BGI-Broad-CSHL-WTSI-DOEJGI	Indels_<5	28155	28311	28391	28409	28412
BGI-Broad-CSHL-WTSI-DOEJGI	Indels_>=5	7655	7700	7699	7627	7591
BGI-Broad-CSHL-WTSI-DOEJGI	Inversions	95	100	97	99	91
BGI-Broad-CSHL-WTSI-DOEJGI	Relocations	55	61	60	57	61
BGI-Broad-CSHL-WTSI-DOEJGI	Translocations	2	4	4	4	5
BGI-Broad-CSHL-WTSI-DOEJGI	Contig_N50	343889	524431	568720	357199	310252
BGI-Broad-CSHL-WTSI-DOEJGI	Contig_Max	1814562	2277614	1662698	1326981	1275738
BGI-Broad-CSHL-WTSI-DOEJGI	Contig_Mean	415950.38	636162.63	641171	442020.38	390232.83
BGI-Broad-CSHL-WTSI-DOEJGI	Corr_Contig_N50	20752	21165	21265	21027	20893
BGI-Broad-CSHL-WTSI-DOEJGI	Corr_Contig_N50_count	1693	1665	1661	1679	1680
BGI-Broad-CSHL-WTSI-DOEJGI	Corr_Contig_Max	137119	137119	137119	137119	137119
BGI-Broad-CSHL-WTSI-DOEJGI	Corr_Contig_Mean	24902.1	25355.36	25406.48	25160.13	25146.21
BGI-Broad-CSHL-WTSI-DOEJGI	Scf_N50	1716225	7613622	11397008	11864444	15235583
BGI-Broad-CSHL-WTSI-DOEJGI	Scf_Max	4397505	17038793	18555856	29951001	29949529
BGI-Broad-CSHL-WTSI-DOEJGI	Scf_Mean	1763110.85	8268620.73	11254751.41	15015408.73	16045914.46
BGI-Broad-CSHL-WTSI-DOEJGI	Corr_Scf_N50	951420	2371704	2615325	2615109	2821302
BGI-Broad-CSHL-WTSI-DOEJGI	Corr_Scf_Mean	1123339	2635004	2878665	2958970	3249383
BGI-Broad-DOEJGI-CSHL-WTSI	Assembly_Size	113493815	112685887	112608058	112642172	112595447
BGI-Broad-DOEJGI-CSHL-WTSI	Missing_Ref_Bases_%	0.1	0.09	0.11	0.1	0.13
BGI-Broad-DOEJGI-CSHL-WTSI	Missing_Assem_Bases_%	0.1	0.1	0.09	0.09	0.09
BGI-Broad-DOEJGI-CSHL-WTSI	Missing_Assem_Ctgs_%	0.34	0	0	0	0
BGI-Broad-DOEJGI-CSHL-WTSI	Dup_Ref_Bases	1233099	392964	364924	364737	362773
BGI-Broad-DOEJGI-CSHL-WTSI	Comp_Ref_Bases	514448	455813	477920	446845	465662
BGI-Broad-DOEJGI-CSHL-WTSI	SNPs	224763	224955	224820	225275	225199
BGI-Broad-DOEJGI-CSHL-WTSI	Indels_<5	28155	28311	28325	28490	28502
BGI-Broad-DOEJGI-CSHL-WTSI	Indels_>=5	7655	7700	7636	7653	7594
BGI-Broad-DOEJGI-CSHL-WTSI	Inversions	95	100	89	90	91
BGI-Broad-DOEJGI-CSHL-WTSI	Relocations	55	61	63	70	61
BGI-Broad-DOEJGI-CSHL-WTSI	Translocations	2	4	2	4	4
BGI-Broad-DOEJGI-CSHL-WTSI	Contig_N50	343889	524431	389594	410783	339860
BGI-Broad-DOEJGI-CSHL-WTSI	Contig_Max	1814562	2277614	1921793	1628250	1192051
BGI-Broad-DOEJGI-CSHL-WTSI	Contig_Mean	415950.38	636162.63	521759.21	532292.71	416736.93
BGI-Broad-DOEJGI-CSHL-WTSI	Corr_Contig_N50	20752	21165	21135	21239	21084
BGI-Broad-DOEJGI-CSHL-WTSI	Corr_Contig_N50_count	1693	1665	1667	1661	1676
BGI-Broad-DOEJGI-CSHL-WTSI	Corr_Contig_Max	137119	137119	137119	137119	137119
BGI-Broad-DOEJGI-CSHL-WTSI	Corr_Contig_Mean	24902.1	25355.36	25336	25398.3	25203.69
BGI-Broad-DOEJGI-CSHL-WTSI	Scf_N50	1716225	7613622	9141055	11863539	15235642
BGI-Broad-DOEJGI-CSHL-WTSI	Scf_Max	4397505	17038793	17700533	29951683	29949916
BGI-Broad-DOEJGI-CSHL-WTSI	Scf_Mean	1763110.85	8268620.73	10260818.27	15015202.35	16046103.7
BGI-Broad-DOEJGI-CSHL-WTSI	Corr_Scf_N50	951420	2371704	2445221	2615154	2821520
BGI-Broad-DOEJGI-CSHL-WTSI	Corr_Scf_Mean	1123339	2635004	2793141	2941484	3221316
BGI-Broad-DOEJGI-WTSI-CSHL	Assembly_Size	113493815	112685887	112608058	112557162	112594272
BGI-Broad-DOEJGI-WTSI-CSHL	Missing_Ref_Bases_%	0.1	0.09	0.11	0.13	0.12
BGI-Broad-DOEJGI-WTSI-CSHL	Missing_Assem_Bases_%	0.1	0.1	0.09	0.09	0.09
BGI-Broad-DOEJGI-WTSI-CSHL	Missing_Assem_Ctgs_%	0.34	0	0	0	0
BGI-Broad-DOEJGI-WTSI-CSHL	Dup_Ref_Bases	1233099	392964	364924	359119	360562
BGI-Broad-DOEJGI-WTSI-CSHL	Comp_Ref_Bases	514448	455813	477920	497773	466689
BGI-Broad-DOEJGI-WTSI-CSHL	SNPs	224763	224955	224820	224761	225216
BGI-Broad-DOEJGI-WTSI-CSHL	Indels_<5	28155	28311	28325	28336	28491
BGI-Broad-DOEJGI-WTSI-CSHL	Indels_>=5	7655	7700	7636	7565	7587
BGI-Broad-DOEJGI-WTSI-CSHL	Inversions	95	100	89	87	87
BGI-Broad-DOEJGI-WTSI-CSHL	Relocations	55	61	63	59	62
BGI-Broad-DOEJGI-WTSI-CSHL	Translocations	2	4	2	2	5
BGI-Broad-DOEJGI-WTSI-CSHL	Contig_N50	343889	524431	389594	306694	342155
BGI-Broad-DOEJGI-WTSI-CSHL	Contig_Max	1814562	2277614	1921793	1921652	1237613
BGI-Broad-DOEJGI-WTSI-CSHL	Contig_Mean	415950.38	636162.63	521759.21	401883.71	420247.21
BGI-Broad-DOEJGI-WTSI-CSHL	Corr_Contig_N50	20752	21165	21135	20993	21126
BGI-Broad-DOEJGI-WTSI-CSHL	Corr_Contig_N50_count	1693	1665	1667	1680	1673
BGI-Broad-DOEJGI-WTSI-CSHL	Corr_Contig_Max	137119	137119	137119	137119	137119
BGI-Broad-DOEJGI-WTSI-CSHL	Corr_Contig_Mean	24902.1	25355.36	25336	25157.8	25242.75
BGI-Broad-DOEJGI-WTSI-CSHL	Scf_N50	1716225	7613622	9141055	10709505	15235407
BGI-Broad-DOEJGI-WTSI-CSHL	Scf_Max	4397505	17038793	17700533	20803702	29950038
BGI-Broad-DOEJGI-WTSI-CSHL	Scf_Mean	1763110.85	8268620.73	10260818.27	12422558.56	16046110.31
BGI-Broad-DOEJGI-WTSI-CSHL	Corr_Scf_N50	951420	2371704	2445221	2718409	2821399
BGI-Broad-DOEJGI-WTSI-CSHL	Corr_Scf_Mean	1123339	2635004	2793141	3314616	3241011
BGI-Broad-WTSI-CSHL-DOEJGI	Assembly_Size	113493815	112685887	112589288	112616634	112585391
BGI-Broad-WTSI-CSHL-DOEJGI	Missing_Ref_Bases_%	0.1	0.09	0.12	0.12	0.13
BGI-Broad-WTSI-CSHL-DOEJGI	Missing_Assem_Bases_%	0.1	0.1	0.09	0.09	0.09
BGI-Broad-WTSI-CSHL-DOEJGI	Missing_Assem_Ctgs_%	0.34	0	0	0	0
BGI-Broad-WTSI-CSHL-DOEJGI	Dup_Ref_Bases	1233099	392964	378326	381971	368328
BGI-Broad-WTSI-CSHL-DOEJGI	Comp_Ref_Bases	514448	455813	484132	462140	470637
BGI-Broad-WTSI-CSHL-DOEJGI	SNPs	224763	224955	224857	225058	224976
BGI-Broad-WTSI-CSHL-DOEJGI	Indels_<5	28155	28311	28337	28392	28380
BGI-Broad-WTSI-CSHL-DOEJGI	Indels_>=5	7655	7700	7607	7630	7588
BGI-Broad-WTSI-CSHL-DOEJGI	Inversions	95	100	95	94	85
BGI-Broad-WTSI-CSHL-DOEJGI	Relocations	55	61	58	56	57
BGI-Broad-WTSI-CSHL-DOEJGI	Translocations	2	4	2	5	5
BGI-Broad-WTSI-CSHL-DOEJGI	Contig_N50	343889	524431	379371	401561	330091
BGI-Broad-WTSI-CSHL-DOEJGI	Contig_Max	1814562	2277614	1921652	2135574	1423320
BGI-Broad-WTSI-CSHL-DOEJGI	Contig_Mean	415950.38	636162.63	453955.77	502605.58	424679.95
BGI-Broad-WTSI-CSHL-DOEJGI	Corr_Contig_N50	20752	21165	21027	21128	21076
BGI-Broad-WTSI-CSHL-DOEJGI	Corr_Contig_N50_count	1693	1665	1681	1674	1676
BGI-Broad-WTSI-CSHL-DOEJGI	Corr_Contig_Max	137119	137119	137119	137119	137119
BGI-Broad-WTSI-CSHL-DOEJGI	Corr_Contig_Mean	24902.1	25355.36	25164.29	25249.53	25215.89
BGI-Broad-WTSI-CSHL-DOEJGI	Scf_N50	1716225	7613622	9139798	11864056	15235408
BGI-Broad-WTSI-CSHL-DOEJGI	Scf_Max	4397505	17038793	17038760	29950416	29950039
BGI-Broad-WTSI-CSHL-DOEJGI	Scf_Mean	1763110.85	8268620.73	9885304.54	15014840.38	16045865.3
BGI-Broad-WTSI-CSHL-DOEJGI	Corr_Scf_N50	951420	2371704	2717980	2821566	2615061
BGI-Broad-WTSI-CSHL-DOEJGI	Corr_Scf_Mean	1123339	2635004	3024342	3050950	3340183
BGI-Broad-WTSI-DOEJGI-CSHL	Assembly_Size	113493815	112685887	112589288	112560793	112592121
BGI-Broad-WTSI-DOEJGI-CSHL	Missing_Ref_Bases_%	0.1	0.09	0.12	0.13	0.13
BGI-Broad-WTSI-DOEJGI-CSHL	Missing_Assem_Bases_%	0.1	0.1	0.09	0.09	0.09
BGI-Broad-WTSI-DOEJGI-CSHL	Missing_Assem_Ctgs_%	0.34	0	0	0	0
BGI-Broad-WTSI-DOEJGI-CSHL	Dup_Ref_Bases	1233099	392964	378326	363581	367780
BGI-Broad-WTSI-DOEJGI-CSHL	Comp_Ref_Bases	514448	455813	484132	492975	465674
BGI-Broad-WTSI-DOEJGI-CSHL	SNPs	224763	224955	224857	224788	224994
BGI-Broad-WTSI-DOEJGI-CSHL	Indels_<5	28155	28311	28337	28345	28399
BGI-Broad-WTSI-DOEJGI-CSHL	Indels_>=5	7655	7700	7607	7577	7596
BGI-Broad-WTSI-DOEJGI-CSHL	Inversions	95	100	95	85	86
BGI-Broad-WTSI-DOEJGI-CSHL	Relocations	55	61	58	57	59
BGI-Broad-WTSI-DOEJGI-CSHL	Translocations	2	4	2	3	5
BGI-Broad-WTSI-DOEJGI-CSHL	Contig_N50	343889	524431	379371	318016	340078
BGI-Broad-WTSI-DOEJGI-CSHL	Contig_Max	1814562	2277614	1921652	1168830	1423320
BGI-Broad-WTSI-DOEJGI-CSHL	Contig_Mean	415950.38	636162.63	453955.77	394078.8	435020.44
BGI-Broad-WTSI-DOEJGI-CSHL	Corr_Contig_N50	20752	21165	21027	20946	21084
BGI-Broad-WTSI-DOEJGI-CSHL	Corr_Contig_N50_count	1693	1665	1681	1680	1672
BGI-Broad-WTSI-DOEJGI-CSHL	Corr_Contig_Max	137119	137119	137119	137119	137119
BGI-Broad-WTSI-DOEJGI-CSHL	Corr_Contig_Mean	24902.1	25355.36	25164.29	25163.3	25261.28
BGI-Broad-WTSI-DOEJGI-CSHL	Scf_N50	1716225	7613622	9139798	10709674	15235182
BGI-Broad-WTSI-DOEJGI-CSHL	Scf_Max	4397505	17038793	17038760	20803072	29949769
BGI-Broad-WTSI-DOEJGI-CSHL	Scf_Mean	1763110.85	8268620.73	9885304.54	12421942.83	16045648.17
BGI-Broad-WTSI-DOEJGI-CSHL	Corr_Scf_N50	951420	2371704	2717980	2615171	2615061
BGI-Broad-WTSI-DOEJGI-CSHL	Corr_Scf_Mean	1123339	2635004	3024342	3313065	3339958
BGI-CSHL-Broad-DOEJGI-WTSI	Assembly_Size	113493815	112657954	112663284	112617529	112570075
BGI-CSHL-Broad-DOEJGI-WTSI	Missing_Ref_Bases_%	0.1	0.1	0.1	0.11	0.13
BGI-CSHL-Broad-DOEJGI-WTSI	Missing_Assem_Bases_%	0.1	0.1	0.1	0.09	0.09
BGI-CSHL-Broad-DOEJGI-WTSI	Missing_Assem_Ctgs_%	0.34	0.2	0	0	0
BGI-CSHL-Broad-DOEJGI-WTSI	Dup_Ref_Bases	1233099	408917	387499	377809	363945
BGI-CSHL-Broad-DOEJGI-WTSI	Comp_Ref_Bases	514448	482456	447216	462648	483046
BGI-CSHL-Broad-DOEJGI-WTSI	SNPs	224763	225137	225230	225121	225062
BGI-CSHL-Broad-DOEJGI-WTSI	Indels_<5	28155	28327	28396	28392	28398
BGI-CSHL-Broad-DOEJGI-WTSI	Indels_>=5	7655	7702	7687	7644	7575
BGI-CSHL-Broad-DOEJGI-WTSI	Inversions	95	106	101	94	98
BGI-CSHL-Broad-DOEJGI-WTSI	Relocations	55	54	61	60	56
BGI-CSHL-Broad-DOEJGI-WTSI	Translocations	2	4	4	4	4
BGI-CSHL-Broad-DOEJGI-WTSI	Contig_N50	343889	462413	498634	402531	322039
BGI-CSHL-Broad-DOEJGI-WTSI	Contig_Max	1814562	1815074	2278558	1794403	1292955
BGI-CSHL-Broad-DOEJGI-WTSI	Contig_Mean	415950.38	519896.25	611910.22	518196.06	403466.47
BGI-CSHL-Broad-DOEJGI-WTSI	Corr_Contig_N50	20752	21144	21263	21201	21014
BGI-CSHL-Broad-DOEJGI-WTSI	Corr_Contig_N50_count	1693	1673	1661	1665	1677
BGI-CSHL-Broad-DOEJGI-WTSI	Corr_Contig_Max	137119	137119	137119	137119	137119
BGI-CSHL-Broad-DOEJGI-WTSI	Corr_Contig_Mean	24902.1	25216.7	25401.85	25344.7	25168.29
BGI-CSHL-Broad-DOEJGI-WTSI	Scf_N50	1716225	7804006	9141988	9141703	9141742
BGI-CSHL-Broad-DOEJGI-WTSI	Scf_Max	4397505	18553631	18555463	24966806	24965801
BGI-CSHL-Broad-DOEJGI-WTSI	Scf_Mean	1763110.85	9018193.66	10686517.76	12801816.16	12801618.78
BGI-CSHL-Broad-DOEJGI-WTSI	Corr_Scf_N50	951420	2115791	2615338	2717779	2718370
BGI-CSHL-Broad-DOEJGI-WTSI	Corr_Scf_Mean	1123339	2626677	3033808	3132233	3133925
BGI-CSHL-Broad-WTSI-DOEJGI	Assembly_Size	113493815	112657954	112663284	112589978	112569824
BGI-CSHL-Broad-WTSI-DOEJGI	Missing_Ref_Bases_%	0.1	0.1	0.1	0.13	0.13
BGI-CSHL-Broad-WTSI-DOEJGI	Missing_Assem_Bases_%	0.1	0.1	0.1	0.09	0.09
BGI-CSHL-Broad-WTSI-DOEJGI	Missing_Assem_Ctgs_%	0.34	0.2	0	0	0
BGI-CSHL-Broad-WTSI-DOEJGI	Dup_Ref_Bases	1233099	408917	387499	369127	360149
BGI-CSHL-Broad-WTSI-DOEJGI	Comp_Ref_Bases	514448	482456	447216	476279	474292
BGI-CSHL-Broad-WTSI-DOEJGI	SNPs	224763	225137	225230	225129	225075
BGI-CSHL-Broad-WTSI-DOEJGI	Indels_<5	28155	28327	28396	28412	28407
BGI-CSHL-Broad-WTSI-DOEJGI	Indels_>=5	7655	7702	7687	7602	7577
BGI-CSHL-Broad-WTSI-DOEJGI	Inversions	95	106	101	104	96
BGI-CSHL-Broad-WTSI-DOEJGI	Relocations	55	54	61	54	54
BGI-CSHL-Broad-WTSI-DOEJGI	Translocations	2	4	4	4	4
BGI-CSHL-Broad-WTSI-DOEJGI	Contig_N50	343889	462413	498634	356420	310252
BGI-CSHL-Broad-WTSI-DOEJGI	Contig_Max	1814562	1815074	2278558	1275617	1237726
BGI-CSHL-Broad-WTSI-DOEJGI	Contig_Mean	415950.38	519896.25	611910.22	431240.03	386202.04
BGI-CSHL-Broad-WTSI-DOEJGI	Corr_Contig_N50	20752	21144	21263	21030	20981
BGI-CSHL-Broad-WTSI-DOEJGI	Corr_Contig_N50_count	1693	1673	1661	1680	1679
BGI-CSHL-Broad-WTSI-DOEJGI	Corr_Contig_Max	137119	137119	137119	137119	137119
BGI-CSHL-Broad-WTSI-DOEJGI	Corr_Contig_Mean	24902.1	25216.7	25401.85	25148.56	25146.79
BGI-CSHL-Broad-WTSI-DOEJGI	Scf_N50	1716225	7804006	9141988	9141946	9141750
BGI-CSHL-Broad-WTSI-DOEJGI	Scf_Max	4397505	18553631	18555463	24966321	24965631
BGI-CSHL-Broad-WTSI-DOEJGI	Scf_Mean	1763110.85	9018193.66	10686517.76	12801809.56	12801497.14
BGI-CSHL-Broad-WTSI-DOEJGI	Corr_Scf_N50	951420	2115791	2615338	2717815	2718131
BGI-CSHL-Broad-WTSI-DOEJGI	Corr_Scf_Mean	1123339	2626677	3033808	3117227	3111612
BGI-CSHL-DOEJGI-Broad-WTSI	Assembly_Size	113493815	112657954	112581362	112617356	112568130
BGI-CSHL-DOEJGI-Broad-WTSI	Missing_Ref_Bases_%	0.1	0.1	0.12	0.11	0.14
BGI-CSHL-DOEJGI-Broad-WTSI	Missing_Assem_Bases_%	0.1	0.1	0.09	0.09	0.09
BGI-CSHL-DOEJGI-Broad-WTSI	Missing_Assem_Ctgs_%	0.34	0.2	0	0	0
BGI-CSHL-DOEJGI-Broad-WTSI	Dup_Ref_Bases	1233099	408917	377374	375651	361568
BGI-CSHL-DOEJGI-Broad-WTSI	Comp_Ref_Bases	514448	482456	507235	461487	481210
BGI-CSHL-DOEJGI-Broad-WTSI	SNPs	224763	225137	225017	225122	225049
BGI-CSHL-DOEJGI-Broad-WTSI	Indels_<5	28155	28327	28332	28399	28401
BGI-CSHL-DOEJGI-Broad-WTSI	Indels_>=5	7655	7702	7644	7636	7570
BGI-CSHL-DOEJGI-Broad-WTSI	Inversions	95	106	93	92	96
BGI-CSHL-DOEJGI-Broad-WTSI	Relocations	55	54	57	61	57
BGI-CSHL-DOEJGI-Broad-WTSI	Translocations	2	4	4	4	4
BGI-CSHL-DOEJGI-Broad-WTSI	Contig_N50	343889	462413	350050	416581	323554
BGI-CSHL-DOEJGI-Broad-WTSI	Contig_Max	1814562	1815074	1330919	1794403	1292955
BGI-CSHL-DOEJGI-Broad-WTSI	Contig_Mean	415950.38	519896.25	417534.49	522954.61	401766.8
BGI-CSHL-DOEJGI-Broad-WTSI	Corr_Contig_N50	20752	21144	21076	21263	21047
BGI-CSHL-DOEJGI-Broad-WTSI	Corr_Contig_N50_count	1693	1673	1676	1660	1675
BGI-CSHL-DOEJGI-Broad-WTSI	Corr_Contig_Max	137119	137119	137119	137119	137119
BGI-CSHL-DOEJGI-Broad-WTSI	Corr_Contig_Mean	24902.1	25216.7	25167.95	25406.75	25193.75
BGI-CSHL-DOEJGI-Broad-WTSI	Scf_N50	1716225	7804006	9141230	9141649	9141696
BGI-CSHL-DOEJGI-Broad-WTSI	Scf_Max	4397505	18553631	19931005	24967125	24966155
BGI-CSHL-DOEJGI-Broad-WTSI	Scf_Mean	1763110.85	9018193.66	10400962.52	12801350.44	12801219.77
BGI-CSHL-DOEJGI-Broad-WTSI	Corr_Scf_N50	951420	2115791	2334347	2717747	2718338
BGI-CSHL-DOEJGI-Broad-WTSI	Corr_Scf_Mean	1123339	2626677	2803807	3120328	3122029
BGI-CSHL-DOEJGI-WTSI-Broad	Assembly_Size	113493815	112657954	112581362	112530731	112575543
BGI-CSHL-DOEJGI-WTSI-Broad	Missing_Ref_Bases_%	0.1	0.1	0.12	0.14	0.13
BGI-CSHL-DOEJGI-WTSI-Broad	Missing_Assem_Bases_%	0.1	0.1	0.09	0.09	0.09
BGI-CSHL-DOEJGI-WTSI-Broad	Missing_Assem_Ctgs_%	0.34	0.2	0	0	0
BGI-CSHL-DOEJGI-WTSI-Broad	Dup_Ref_Bases	1233099	408917	377374	366289	360859
BGI-CSHL-DOEJGI-WTSI-Broad	Comp_Ref_Bases	514448	482456	507235	528056	476114
BGI-CSHL-DOEJGI-WTSI-Broad	SNPs	224763	225137	225017	224930	225069
BGI-CSHL-DOEJGI-WTSI-Broad	Indels_<5	28155	28327	28332	28341	28404
BGI-CSHL-DOEJGI-WTSI-Broad	Indels_>=5	7655	7702	7644	7571	7578
BGI-CSHL-DOEJGI-WTSI-Broad	Inversions	95	106	93	96	94
BGI-CSHL-DOEJGI-WTSI-Broad	Relocations	55	54	57	50	56
BGI-CSHL-DOEJGI-WTSI-Broad	Translocations	2	4	4	4	4
BGI-CSHL-DOEJGI-WTSI-Broad	Contig_N50	343889	462413	350050	285404	340079
BGI-CSHL-DOEJGI-WTSI-Broad	Contig_Max	1814562	1815074	1330919	1191950	1292957
BGI-CSHL-DOEJGI-WTSI-Broad	Contig_Mean	415950.38	519896.25	417534.49	339917.46	419126.33
BGI-CSHL-DOEJGI-WTSI-Broad	Corr_Contig_N50	20752	21144	21076	20861	21084
BGI-CSHL-DOEJGI-WTSI-Broad	Corr_Contig_N50_count	1693	1673	1676	1688	1673
BGI-CSHL-DOEJGI-WTSI-Broad	Corr_Contig_Max	137119	137119	137119	137119	137119
BGI-CSHL-DOEJGI-WTSI-Broad	Corr_Contig_Mean	24902.1	25216.7	25167.95	25002.07	25226.63
BGI-CSHL-DOEJGI-WTSI-Broad	Scf_N50	1716225	7804006	9141230	9141114	9141695
BGI-CSHL-DOEJGI-WTSI-Broad	Scf_Max	4397505	18553631	19931005	19931265	24966222
BGI-CSHL-DOEJGI-WTSI-Broad	Scf_Mean	1763110.85	9018193.66	10400962.52	10824610.14	12801007.47
BGI-CSHL-DOEJGI-WTSI-Broad	Corr_Scf_N50	951420	2115791	2334347	2367602	2614919
BGI-CSHL-DOEJGI-WTSI-Broad	Corr_Scf_Mean	1123339	2626677	2803807	2830351	3088183
BGI-CSHL-WTSI-Broad-DOEJGI	Assembly_Size	113493815	112657954	112563451	112601153	112573246
BGI-CSHL-WTSI-Broad-DOEJGI	Missing_Ref_Bases_%	0.1	0.1	0.13	0.12	0.13
BGI-CSHL-WTSI-Broad-DOEJGI	Missing_Assem_Bases_%	0.1	0.1	0.09	0.09	0.09
BGI-CSHL-WTSI-Broad-DOEJGI	Missing_Assem_Ctgs_%	0.34	0.2	0.15	0	0
BGI-CSHL-WTSI-Broad-DOEJGI	Dup_Ref_Bases	1233099	408917	373414	368180	363472
BGI-CSHL-WTSI-Broad-DOEJGI	Comp_Ref_Bases	514448	482456	515913	466121	470970
BGI-CSHL-WTSI-Broad-DOEJGI	SNPs	224763	225137	225027	225166	225083
BGI-CSHL-WTSI-Broad-DOEJGI	Indels_<5	28155	28327	28345	28417	28406
BGI-CSHL-WTSI-Broad-DOEJGI	Indels_>=5	7655	7702	7615	7618	7584
BGI-CSHL-WTSI-Broad-DOEJGI	Inversions	95	106	104	100	92
BGI-CSHL-WTSI-Broad-DOEJGI	Relocations	55	54	49	55	53
BGI-CSHL-WTSI-Broad-DOEJGI	Translocations	2	4	4	4	4
BGI-CSHL-WTSI-Broad-DOEJGI	Contig_N50	343889	462413	326923	383974	322039
BGI-CSHL-WTSI-Broad-DOEJGI	Contig_Max	1814562	1815074	1275617	1275617	1237726
BGI-CSHL-WTSI-Broad-DOEJGI	Contig_Mean	415950.38	519896.25	383549.43	456895.11	406234.05
BGI-CSHL-WTSI-Broad-DOEJGI	Corr_Contig_N50	20752	21144	20944	21113	21047
BGI-CSHL-WTSI-Broad-DOEJGI	Corr_Contig_N50_count	1693	1673	1689	1675	1677
BGI-CSHL-WTSI-Broad-DOEJGI	Corr_Contig_Max	137119	137119	137119	137119	137119
BGI-CSHL-WTSI-Broad-DOEJGI	Corr_Contig_Mean	24902.1	25216.7	24997.17	25208.44	25182.88
BGI-CSHL-WTSI-Broad-DOEJGI	Scf_N50	1716225	7804006	7803657	9141945	9141749
BGI-CSHL-WTSI-Broad-DOEJGI	Scf_Max	4397505	18553631	19930818	24965668	24965627
BGI-CSHL-WTSI-Broad-DOEJGI	Scf_Mean	1763110.85	9018193.66	9618031.05	12800701.82	12800765
BGI-CSHL-WTSI-Broad-DOEJGI	Corr_Scf_N50	951420	2115791	2292024	2615122	2615074
BGI-CSHL-WTSI-Broad-DOEJGI	Corr_Scf_Mean	1123339	2626677	2762493	3131847	3101010
BGI-CSHL-WTSI-DOEJGI-Broad	Assembly_Size	113493815	112657954	112563451	112536221	112576787
BGI-CSHL-WTSI-DOEJGI-Broad	Missing_Ref_Bases_%	0.1	0.1	0.13	0.14	0.13
BGI-CSHL-WTSI-DOEJGI-Broad	Missing_Assem_Bases_%	0.1	0.1	0.09	0.09	0.09
BGI-CSHL-WTSI-DOEJGI-Broad	Missing_Assem_Ctgs_%	0.34	0.2	0.15	0	0
BGI-CSHL-WTSI-DOEJGI-Broad	Dup_Ref_Bases	1233099	408917	373414	362433	361472
BGI-CSHL-WTSI-DOEJGI-Broad	Comp_Ref_Bases	514448	482456	515913	525887	479050
BGI-CSHL-WTSI-DOEJGI-Broad	SNPs	224763	225137	225027	224963	225084
BGI-CSHL-WTSI-DOEJGI-Broad	Indels_<5	28155	28327	28345	28347	28406
BGI-CSHL-WTSI-DOEJGI-Broad	Indels_>=5	7655	7702	7615	7575	7578
BGI-CSHL-WTSI-DOEJGI-Broad	Inversions	95	106	104	93	93
BGI-CSHL-WTSI-DOEJGI-Broad	Relocations	55	54	49	52	58
BGI-CSHL-WTSI-DOEJGI-Broad	Translocations	2	4	4	4	4
BGI-CSHL-WTSI-DOEJGI-Broad	Contig_N50	343889	462413	326923	273680	331133
BGI-CSHL-WTSI-DOEJGI-Broad	Contig_Max	1814562	1815074	1275617	1191950	1237726
BGI-CSHL-WTSI-DOEJGI-Broad	Contig_Mean	415950.38	519896.25	383549.43	338149.07	409069.33
BGI-CSHL-WTSI-DOEJGI-Broad	Corr_Contig_N50	20752	21144	20944	20857	21092
BGI-CSHL-WTSI-DOEJGI-Broad	Corr_Contig_N50_count	1693	1673	1689	1689	1673
BGI-CSHL-WTSI-DOEJGI-Broad	Corr_Contig_Max	137119	137119	137119	137119	137119
BGI-CSHL-WTSI-DOEJGI-Broad	Corr_Contig_Mean	24902.1	25216.7	24997.17	24986.42	25216.45
BGI-CSHL-WTSI-DOEJGI-Broad	Scf_N50	1716225	7804006	7803657	9141122	9141695
BGI-CSHL-WTSI-DOEJGI-Broad	Scf_Max	4397505	18553631	19930818	19930457	24965231
BGI-CSHL-WTSI-DOEJGI-Broad	Scf_Mean	1763110.85	9018193.66	9618031.05	10823603.76	12800624.45
BGI-CSHL-WTSI-DOEJGI-Broad	Corr_Scf_N50	951420	2115791	2292024	2367529	2614919
BGI-CSHL-WTSI-DOEJGI-Broad	Corr_Scf_Mean	1123339	2626677	2762493	2829685	3096053
BGI-DOEJGI-Broad-CSHL-WTSI	Assembly_Size	113493815	112596331	112624650	112649886	112600485
BGI-DOEJGI-Broad-CSHL-WTSI	Missing_Ref_Bases_%	0.1	0.12	0.11	0.1	0.12
BGI-DOEJGI-Broad-CSHL-WTSI	Missing_Assem_Bases_%	0.1	0.09	0.09	0.09	0.09
BGI-DOEJGI-Broad-CSHL-WTSI	Missing_Assem_Ctgs_%	0.34	0	0	0	0
BGI-DOEJGI-Broad-CSHL-WTSI	Dup_Ref_Bases	1233099	414176	370251	363151	358329
BGI-DOEJGI-Broad-CSHL-WTSI	Comp_Ref_Bases	514448	538211	471381	439309	456234
BGI-DOEJGI-Broad-CSHL-WTSI	SNPs	224763	224743	224910	225335	225238
BGI-DOEJGI-Broad-CSHL-WTSI	Indels_<5	28155	28248	28340	28483	28493
BGI-DOEJGI-Broad-CSHL-WTSI	Indels_>=5	7655	7634	7638	7649	7588
BGI-DOEJGI-Broad-CSHL-WTSI	Inversions	95	92	95	96	97
BGI-DOEJGI-Broad-CSHL-WTSI	Relocations	55	62	70	73	64
BGI-DOEJGI-Broad-CSHL-WTSI	Translocations	2	2	4	7	7
BGI-DOEJGI-Broad-CSHL-WTSI	Contig_N50	343889	339766	431323	437839	342315
BGI-DOEJGI-Broad-CSHL-WTSI	Contig_Max	1814562	1921690	1921793	1563343	1192051
BGI-DOEJGI-Broad-CSHL-WTSI	Contig_Mean	415950.38	416817.1	541253.37	531786.53	403422.18
BGI-DOEJGI-Broad-CSHL-WTSI	Corr_Contig_N50	20752	20857	21177	21239	21076
BGI-DOEJGI-Broad-CSHL-WTSI	Corr_Contig_N50_count	1693	1685	1659	1658	1673
BGI-DOEJGI-Broad-CSHL-WTSI	Corr_Contig_Max	137119	137119	137119	137119	137119
BGI-DOEJGI-Broad-CSHL-WTSI	Corr_Contig_Mean	24902.1	25028.89	25415.41	25419.58	25215.25
BGI-DOEJGI-Broad-CSHL-WTSI	Scf_N50	1716225	6543141	9142084	10709066	15234783
BGI-DOEJGI-Broad-CSHL-WTSI	Scf_Max	4397505	15503114	17700889	29950949	29949667
BGI-DOEJGI-Broad-CSHL-WTSI	Scf_Mean	1763110.85	7307816.11	10260751.21	14794761.71	15825816.34
BGI-DOEJGI-Broad-CSHL-WTSI	Corr_Scf_N50	951420	2353824	2521479	2521257	2615069
BGI-DOEJGI-Broad-CSHL-WTSI	Corr_Scf_Mean	1123339	2492484	2841514	2934309	3216359
BGI-DOEJGI-Broad-WTSI-CSHL	Assembly_Size	113493815	112596331	112624650	112564434	112601044
BGI-DOEJGI-Broad-WTSI-CSHL	Missing_Ref_Bases_%	0.1	0.12	0.11	0.13	0.12
BGI-DOEJGI-Broad-WTSI-CSHL	Missing_Assem_Bases_%	0.1	0.09	0.09	0.09	0.09
BGI-DOEJGI-Broad-WTSI-CSHL	Missing_Assem_Ctgs_%	0.34	0	0	0	0
BGI-DOEJGI-Broad-WTSI-CSHL	Dup_Ref_Bases	1233099	414176	370251	355653	356765
BGI-DOEJGI-Broad-WTSI-CSHL	Comp_Ref_Bases	514448	538211	471381	486784	457880
BGI-DOEJGI-Broad-WTSI-CSHL	SNPs	224763	224743	224910	224820	225266
BGI-DOEJGI-Broad-WTSI-CSHL	Indels_<5	28155	28248	28340	28345	28489
BGI-DOEJGI-Broad-WTSI-CSHL	Indels_>=5	7655	7634	7638	7565	7580
BGI-DOEJGI-Broad-WTSI-CSHL	Inversions	95	92	95	93	93
BGI-DOEJGI-Broad-WTSI-CSHL	Relocations	55	62	70	66	63
BGI-DOEJGI-Broad-WTSI-CSHL	Translocations	2	2	4	4	8
BGI-DOEJGI-Broad-WTSI-CSHL	Contig_N50	343889	339766	431323	319157	345102
BGI-DOEJGI-Broad-WTSI-CSHL	Contig_Max	1814562	1921690	1921793	1921652	1237369
BGI-DOEJGI-Broad-WTSI-CSHL	Contig_Mean	415950.38	416817.1	541253.37	398935.84	404236.73
BGI-DOEJGI-Broad-WTSI-CSHL	Corr_Contig_N50	20752	20857	21177	20981	21126
BGI-DOEJGI-Broad-WTSI-CSHL	Corr_Contig_N50_count	1693	1685	1659	1677	1670
BGI-DOEJGI-Broad-WTSI-CSHL	Corr_Contig_Max	137119	137119	137119	137119	137119
BGI-DOEJGI-Broad-WTSI-CSHL	Corr_Contig_Mean	24902.1	25028.89	25415.41	25176.87	25249.96
BGI-DOEJGI-Broad-WTSI-CSHL	Scf_N50	1716225	6543141	9142084	10710093	15234537
BGI-DOEJGI-Broad-WTSI-CSHL	Scf_Max	4397505	15503114	17700889	20803703	29949040
BGI-DOEJGI-Broad-WTSI-CSHL	Scf_Mean	1763110.85	7307816.11	10260751.21	12422308	15825424.87
BGI-DOEJGI-Broad-WTSI-CSHL	Corr_Scf_N50	951420	2353824	2521479	3030888	2615069
BGI-DOEJGI-Broad-WTSI-CSHL	Corr_Scf_Mean	1123339	2492484	2841514	3365016	3236220
BGI-DOEJGI-CSHL-Broad-WTSI	Assembly_Size	113493815	112596331	112607607	112636378	112585217
BGI-DOEJGI-CSHL-Broad-WTSI	Missing_Ref_Bases_%	0.1	0.12	0.11	0.1	0.13
BGI-DOEJGI-CSHL-Broad-WTSI	Missing_Assem_Bases_%	0.1	0.09	0.09	0.09	0.09
BGI-DOEJGI-CSHL-Broad-WTSI	Missing_Assem_Ctgs_%	0.34	0	0	0	0
BGI-DOEJGI-CSHL-Broad-WTSI	Dup_Ref_Bases	1233099	414176	383321	378287	366631
BGI-DOEJGI-CSHL-Broad-WTSI	Comp_Ref_Bases	514448	538211	494969	455681	473779
BGI-DOEJGI-CSHL-Broad-WTSI	SNPs	224763	224743	225302	225397	225298
BGI-DOEJGI-CSHL-Broad-WTSI	Indels_<5	28155	28248	28431	28500	28500
BGI-DOEJGI-CSHL-Broad-WTSI	Indels_>=5	7655	7634	7660	7645	7580
BGI-DOEJGI-CSHL-Broad-WTSI	Inversions	95	92	95	92	96
BGI-DOEJGI-CSHL-Broad-WTSI	Relocations	55	62	63	65	62
BGI-DOEJGI-CSHL-Broad-WTSI	Translocations	2	2	2	2	2
BGI-DOEJGI-CSHL-Broad-WTSI	Contig_N50	343889	339766	386492	427896	322412
BGI-DOEJGI-CSHL-Broad-WTSI	Contig_Max	1814562	1921690	1192091	1563209	1326765
BGI-DOEJGI-CSHL-Broad-WTSI	Contig_Mean	415950.38	416817.1	438433.87	503532.22	382082.82
BGI-DOEJGI-CSHL-Broad-WTSI	Corr_Contig_N50	20752	20857	21080	21238	20946
BGI-DOEJGI-CSHL-Broad-WTSI	Corr_Contig_N50_count	1693	1685	1673	1660	1677
BGI-DOEJGI-CSHL-Broad-WTSI	Corr_Contig_Max	137119	137119	137119	137119	137119
BGI-DOEJGI-CSHL-Broad-WTSI	Corr_Contig_Mean	24902.1	25028.89	25205.77	25388.96	25165.49
BGI-DOEJGI-CSHL-Broad-WTSI	Scf_N50	1716225	6543141	9141593	11864346	11864107
BGI-DOEJGI-CSHL-Broad-WTSI	Scf_Max	4397505	15503114	19931332	29950017	29950031
BGI-DOEJGI-CSHL-Broad-WTSI	Scf_Mean	1763110.85	7307816.11	10611759.2	15014348.11	15014615.85
BGI-DOEJGI-CSHL-Broad-WTSI	Corr_Scf_N50	951420	2353824	2445028	2615135	2614919
BGI-DOEJGI-CSHL-Broad-WTSI	Corr_Scf_Mean	1123339	2492484	2876371	3026317	3000197
BGI-DOEJGI-CSHL-WTSI-Broad	Assembly_Size	113493815	112596331	112607607	112545145	112594339
BGI-DOEJGI-CSHL-WTSI-Broad	Missing_Ref_Bases_%	0.1	0.12	0.11	0.13	0.12
BGI-DOEJGI-CSHL-WTSI-Broad	Missing_Assem_Bases_%	0.1	0.09	0.09	0.09	0.09
BGI-DOEJGI-CSHL-WTSI-Broad	Missing_Assem_Ctgs_%	0.34	0	0	0	0
BGI-DOEJGI-CSHL-WTSI-Broad	Dup_Ref_Bases	1233099	414176	383321	365524	365974
BGI-DOEJGI-CSHL-WTSI-Broad	Comp_Ref_Bases	514448	538211	494969	516907	468436
BGI-DOEJGI-CSHL-WTSI-Broad	SNPs	224763	224743	225302	225202	225336
BGI-DOEJGI-CSHL-WTSI-Broad	Indels_<5	28155	28248	28431	28442	28507
BGI-DOEJGI-CSHL-WTSI-Broad	Indels_>=5	7655	7634	7660	7590	7592
BGI-DOEJGI-CSHL-WTSI-Broad	Inversions	95	92	95	93	92
BGI-DOEJGI-CSHL-WTSI-Broad	Relocations	55	62	63	59	62
BGI-DOEJGI-CSHL-WTSI-Broad	Translocations	2	2	2	2	2
BGI-DOEJGI-CSHL-WTSI-Broad	Contig_N50	343889	339766	386492	293692	332546
BGI-DOEJGI-CSHL-WTSI-Broad	Contig_Max	1814562	1921690	1192091	1191950	1326765
BGI-DOEJGI-CSHL-WTSI-Broad	Contig_Mean	415950.38	416817.1	438433.87	344569.77	403501.66
BGI-DOEJGI-CSHL-WTSI-Broad	Corr_Contig_N50	20752	20857	21080	20826	21024
BGI-DOEJGI-CSHL-WTSI-Broad	Corr_Contig_N50_count	1693	1685	1673	1687	1673
BGI-DOEJGI-CSHL-WTSI-Broad	Corr_Contig_Max	137119	137119	137119	137119	137119
BGI-DOEJGI-CSHL-WTSI-Broad	Corr_Contig_Mean	24902.1	25028.89	25205.77	25012.1	25211.21
BGI-DOEJGI-CSHL-WTSI-Broad	Scf_N50	1716225	6543141	9141593	9140990	11864126
BGI-DOEJGI-CSHL-WTSI-Broad	Scf_Max	4397505	15503114	19931332	19931649	29949771
BGI-DOEJGI-CSHL-WTSI-Broad	Scf_Mean	1763110.85	7307816.11	10611759.2	11035656.87	15014213.5
BGI-DOEJGI-CSHL-WTSI-Broad	Corr_Scf_N50	951420	2353824	2445028	2444795	2521136
BGI-DOEJGI-CSHL-WTSI-Broad	Corr_Scf_Mean	1123339	2492484	2876371	2906010	3024036
BGI-DOEJGI-WTSI-Broad-CSHL	Assembly_Size	113493815	112596331	112502277	112575317	112605270
BGI-DOEJGI-WTSI-Broad-CSHL	Missing_Ref_Bases_%	0.1	0.12	0.14	0.13	0.12
BGI-DOEJGI-WTSI-Broad-CSHL	Missing_Assem_Bases_%	0.1	0.09	0.09	0.09	0.09
BGI-DOEJGI-WTSI-Broad-CSHL	Missing_Assem_Ctgs_%	0.34	0	0	0	0
BGI-DOEJGI-WTSI-Broad-CSHL	Dup_Ref_Bases	1233099	414176	365513	356512	356269
BGI-DOEJGI-WTSI-Broad-CSHL	Comp_Ref_Bases	514448	538211	563302	485181	453360
BGI-DOEJGI-WTSI-Broad-CSHL	SNPs	224763	224743	224661	224881	225291
BGI-DOEJGI-WTSI-Broad-CSHL	Indels_<5	28155	28248	28283	28364	28507
BGI-DOEJGI-WTSI-Broad-CSHL	Indels_>=5	7655	7634	7556	7568	7582
BGI-DOEJGI-WTSI-Broad-CSHL	Inversions	95	92	92	91	91
BGI-DOEJGI-WTSI-Broad-CSHL	Relocations	55	62	59	63	61
BGI-DOEJGI-WTSI-Broad-CSHL	Translocations	2	2	2	4	7
BGI-DOEJGI-WTSI-Broad-CSHL	Contig_N50	343889	339766	269712	332060	354921
BGI-DOEJGI-WTSI-Broad-CSHL	Contig_Max	1814562	1921690	1921549	1921652	1237369
BGI-DOEJGI-WTSI-Broad-CSHL	Contig_Mean	415950.38	416817.1	338923.01	413253.13	416648.84
BGI-DOEJGI-WTSI-Broad-CSHL	Corr_Contig_N50	20752	20857	20657	21024	21126
BGI-DOEJGI-WTSI-Broad-CSHL	Corr_Contig_N50_count	1693	1685	1697	1673	1669
BGI-DOEJGI-WTSI-Broad-CSHL	Corr_Contig_Max	137119	137119	137119	137119	137119
BGI-DOEJGI-WTSI-Broad-CSHL	Corr_Contig_Mean	24902.1	25028.89	24857.19	25224.46	25278.56
BGI-DOEJGI-WTSI-Broad-CSHL	Scf_N50	1716225	6543141	7613463	10709972	15234520
BGI-DOEJGI-WTSI-Broad-CSHL	Scf_Max	4397505	15503114	17040090	20804087	29949617
BGI-DOEJGI-WTSI-Broad-CSHL	Scf_Mean	1763110.85	7307816.11	8365058.83	12422070.92	15825459.72
BGI-DOEJGI-WTSI-Broad-CSHL	Corr_Scf_N50	951420	2353824	2614208	2718282	2521136
BGI-DOEJGI-WTSI-Broad-CSHL	Corr_Scf_Mean	1123339	2492484	2899968	3376199	3252846
BGI-DOEJGI-WTSI-CSHL-Broad	Assembly_Size	113493815	112596331	112502277	112553209	112597270
BGI-DOEJGI-WTSI-CSHL-Broad	Missing_Ref_Bases_%	0.1	0.12	0.14	0.13	0.12
BGI-DOEJGI-WTSI-CSHL-Broad	Missing_Assem_Bases_%	0.1	0.09	0.09	0.09	0.09
BGI-DOEJGI-WTSI-CSHL-Broad	Missing_Assem_Ctgs_%	0.34	0	0	0	0
BGI-DOEJGI-WTSI-CSHL-Broad	Dup_Ref_Bases	1233099	414176	365513	361721	359806
BGI-DOEJGI-WTSI-CSHL-Broad	Comp_Ref_Bases	514448	538211	563302	516907	469253
BGI-DOEJGI-WTSI-CSHL-Broad	SNPs	224763	224743	224661	225235	225368
BGI-DOEJGI-WTSI-CSHL-Broad	Indels_<5	28155	28248	28283	28457	28522
BGI-DOEJGI-WTSI-CSHL-Broad	Indels_>=5	7655	7634	7556	7591	7587
BGI-DOEJGI-WTSI-CSHL-Broad	Inversions	95	92	92	96	92
BGI-DOEJGI-WTSI-CSHL-Broad	Relocations	55	62	59	57	60
BGI-DOEJGI-WTSI-CSHL-Broad	Translocations	2	2	2	4	2
BGI-DOEJGI-WTSI-CSHL-Broad	Contig_N50	343889	339766	269712	309189	342212
BGI-DOEJGI-WTSI-CSHL-Broad	Contig_Max	1814562	1921690	1921549	1191950	1237459
BGI-DOEJGI-WTSI-CSHL-Broad	Contig_Mean	415950.38	416817.1	338923.01	351611.31	401188.49
BGI-DOEJGI-WTSI-CSHL-Broad	Corr_Contig_N50	20752	20857	20657	20898	21108
BGI-DOEJGI-WTSI-CSHL-Broad	Corr_Contig_N50_count	1693	1685	1697	1685	1671
BGI-DOEJGI-WTSI-CSHL-Broad	Corr_Contig_Max	137119	137119	137119	137119	137119
BGI-DOEJGI-WTSI-CSHL-Broad	Corr_Contig_Mean	24902.1	25028.89	24857.19	25033.31	25245.68
BGI-DOEJGI-WTSI-CSHL-Broad	Scf_N50	1716225	6543141	7613463	9141012	15234251
BGI-DOEJGI-WTSI-CSHL-Broad	Scf_Max	4397505	15503114	17040090	19930174	29949436
BGI-DOEJGI-WTSI-CSHL-Broad	Scf_Mean	1763110.85	7307816.11	8365058.83	11035012.83	16044917.05
BGI-DOEJGI-WTSI-CSHL-Broad	Corr_Scf_N50	951420	2353824	2614208	2444795	2614922
BGI-DOEJGI-WTSI-CSHL-Broad	Corr_Scf_Mean	1123339	2492484	2899968	2885588	3303268
BGI-WTSI-Broad-CSHL-DOEJGI	Assembly_Size	113493815	112572541	112606171	112622731	112592436
BGI-WTSI-Broad-CSHL-DOEJGI	Missing_Ref_Bases_%	0.1	0.13	0.12	0.12	0.13
BGI-WTSI-Broad-CSHL-DOEJGI	Missing_Assem_Bases_%	0.1	0.09	0.09	0.09	0.09
BGI-WTSI-Broad-CSHL-DOEJGI	Missing_Assem_Ctgs_%	0.34	0.13	0	0	0
BGI-WTSI-Broad-CSHL-DOEJGI	Dup_Ref_Bases	1233099	406367	382625	378952	371307
BGI-WTSI-Broad-CSHL-DOEJGI	Comp_Ref_Bases	514448	536625	474266	450222	463192
BGI-WTSI-Broad-CSHL-DOEJGI	SNPs	224763	224757	224929	225103	225015
BGI-WTSI-Broad-CSHL-DOEJGI	Indels_<5	28155	28252	28348	28398	28385
BGI-WTSI-Broad-CSHL-DOEJGI	Indels_>=5	7655	7598	7620	7636	7595
BGI-WTSI-Broad-CSHL-DOEJGI	Inversions	95	92	93	92	85
BGI-WTSI-Broad-CSHL-DOEJGI	Relocations	55	59	61	62	62
BGI-WTSI-Broad-CSHL-DOEJGI	Translocations	2	2	2	5	5
BGI-WTSI-Broad-CSHL-DOEJGI	Contig_N50	343889	301398	395959	409281	357424
BGI-WTSI-Broad-CSHL-DOEJGI	Contig_Max	1814562	1921549	2277412	2135574	1628250
BGI-WTSI-Broad-CSHL-DOEJGI	Contig_Mean	415950.38	402248.21	520399.84	536477.72	457484.86
BGI-WTSI-Broad-CSHL-DOEJGI	Corr_Contig_N50	20752	20826	21092	21177	21092
BGI-WTSI-Broad-CSHL-DOEJGI	Corr_Contig_N50_count	1693	1696	1674	1670	1673
BGI-WTSI-Broad-CSHL-DOEJGI	Corr_Contig_Max	137119	137119	137119	137119	137119
BGI-WTSI-Broad-CSHL-DOEJGI	Corr_Contig_Mean	24902.1	24899.11	25229.63	25278.25	25242.98
BGI-WTSI-Broad-CSHL-DOEJGI	Scf_N50	1716225	6282555	10710536	15236188	15235215
BGI-WTSI-Broad-CSHL-DOEJGI	Scf_Max	4397505	11873816	17036421	29952150	29950826
BGI-WTSI-Broad-CSHL-DOEJGI	Scf_Mean	1763110.85	6249666.55	10597141.86	15826536.33	15825436.01
BGI-WTSI-Broad-CSHL-DOEJGI	Corr_Scf_N50	951420	2476298	3043982	3031983	2615042
BGI-WTSI-Broad-CSHL-DOEJGI	Corr_Scf_Mean	1123339	2701469	3461114	3553133	3494970
BGI-WTSI-Broad-DOEJGI-CSHL	Assembly_Size	113493815	112572541	112606171	112564238	112598929
BGI-WTSI-Broad-DOEJGI-CSHL	Missing_Ref_Bases_%	0.1	0.13	0.12	0.13	0.12
BGI-WTSI-Broad-DOEJGI-CSHL	Missing_Assem_Bases_%	0.1	0.09	0.09	0.09	0.09
BGI-WTSI-Broad-DOEJGI-CSHL	Missing_Assem_Ctgs_%	0.34	0.13	0	0	0
BGI-WTSI-Broad-DOEJGI-CSHL	Dup_Ref_Bases	1233099	406367	382625	365090	371270
BGI-WTSI-Broad-DOEJGI-CSHL	Comp_Ref_Bases	514448	536625	474266	489649	461005
BGI-WTSI-Broad-DOEJGI-CSHL	SNPs	224763	224757	224929	224836	225039
BGI-WTSI-Broad-DOEJGI-CSHL	Indels_<5	28155	28252	28348	28352	28407
BGI-WTSI-Broad-DOEJGI-CSHL	Indels_>=5	7655	7598	7620	7578	7595
BGI-WTSI-Broad-DOEJGI-CSHL	Inversions	95	92	93	85	86
BGI-WTSI-Broad-DOEJGI-CSHL	Relocations	55	59	61	64	64
BGI-WTSI-Broad-DOEJGI-CSHL	Translocations	2	2	2	2	4
BGI-WTSI-Broad-DOEJGI-CSHL	Contig_N50	343889	301398	395959	332060	357900
BGI-WTSI-Broad-DOEJGI-CSHL	Contig_Max	1814562	1921549	2277412	1793352	1628250
BGI-WTSI-Broad-DOEJGI-CSHL	Contig_Mean	415950.38	402248.21	520399.84	434155.14	456043.57
BGI-WTSI-Broad-DOEJGI-CSHL	Corr_Contig_N50	20752	20826	21092	21024	21126
BGI-WTSI-Broad-DOEJGI-CSHL	Corr_Contig_N50_count	1693	1696	1674	1675	1668
BGI-WTSI-Broad-DOEJGI-CSHL	Corr_Contig_Max	137119	137119	137119	137119	137119
BGI-WTSI-Broad-DOEJGI-CSHL	Corr_Contig_Mean	24902.1	24899.11	25229.63	25206.25	25292.83
BGI-WTSI-Broad-DOEJGI-CSHL	Scf_N50	1716225	6282555	10710536	10710210	15235204
BGI-WTSI-Broad-DOEJGI-CSHL	Scf_Max	4397505	11873816	17036421	20803901	29950605
BGI-WTSI-Broad-DOEJGI-CSHL	Scf_Mean	1763110.85	6249666.55	10597141.86	12421603.64	15825353.7
BGI-WTSI-Broad-DOEJGI-CSHL	Corr_Scf_N50	951420	2476298	3043982	2822952	2615042
BGI-WTSI-Broad-DOEJGI-CSHL	Corr_Scf_Mean	1123339	2701469	3461114	3412215	3492304
BGI-WTSI-CSHL-Broad-DOEJGI	Assembly_Size	113493815	112572541	112592567	112627556	112596403
BGI-WTSI-CSHL-Broad-DOEJGI	Missing_Ref_Bases_%	0.1	0.13	0.12	0.11	0.12
BGI-WTSI-CSHL-Broad-DOEJGI	Missing_Assem_Bases_%	0.1	0.09	0.09	0.09	0.09
BGI-WTSI-CSHL-Broad-DOEJGI	Missing_Assem_Ctgs_%	0.34	0.13	0.16	0	0
BGI-WTSI-CSHL-Broad-DOEJGI	Dup_Ref_Bases	1233099	406367	385294	381157	372281
BGI-WTSI-CSHL-Broad-DOEJGI	Comp_Ref_Bases	514448	536625	499256	454176	465469
BGI-WTSI-CSHL-Broad-DOEJGI	SNPs	224763	224757	225159	225262	225184
BGI-WTSI-CSHL-Broad-DOEJGI	Indels_<5	28155	28252	28347	28423	28415
BGI-WTSI-CSHL-Broad-DOEJGI	Indels_>=5	7655	7598	7631	7629	7591
BGI-WTSI-CSHL-Broad-DOEJGI	Inversions	95	92	99	94	90
BGI-WTSI-CSHL-Broad-DOEJGI	Relocations	55	59	59	60	62
BGI-WTSI-CSHL-Broad-DOEJGI	Translocations	2	2	3	3	3
BGI-WTSI-CSHL-Broad-DOEJGI	Contig_N50	343889	301398	354841	397128	348122
BGI-WTSI-CSHL-Broad-DOEJGI	Contig_Max	1814562	1921549	1303945	1628250	1628250
BGI-WTSI-CSHL-Broad-DOEJGI	Contig_Mean	415950.38	402248.21	418823.65	502463.45	445876.8
BGI-WTSI-CSHL-Broad-DOEJGI	Corr_Contig_N50	20752	20826	21047	21159	21084
BGI-WTSI-CSHL-Broad-DOEJGI	Corr_Contig_N50_count	1693	1696	1683	1673	1676
BGI-WTSI-CSHL-Broad-DOEJGI	Corr_Contig_Max	137119	137119	137119	137119	137119
BGI-WTSI-CSHL-Broad-DOEJGI	Corr_Contig_Mean	24902.1	24899.11	25073.06	25246.45	25206.76
BGI-WTSI-CSHL-Broad-DOEJGI	Scf_N50	1716225	6282555	11534976	15235724	15234681
BGI-WTSI-CSHL-Broad-DOEJGI	Scf_Max	4397505	11873816	19930593	29951539	29950333
BGI-WTSI-CSHL-Broad-DOEJGI	Scf_Mean	1763110.85	6249666.55	10916845.51	16046168.61	16045075.15
BGI-WTSI-CSHL-Broad-DOEJGI	Corr_Scf_N50	951420	2476298	2475861	2821550	2615077
BGI-WTSI-CSHL-Broad-DOEJGI	Corr_Scf_Mean	1123339	2701469	3168618	3349114	3285653
BGI-WTSI-CSHL-DOEJGI-Broad	Assembly_Size	113493815	112572541	112592567	112552655	112603510
BGI-WTSI-CSHL-DOEJGI-Broad	Missing_Ref_Bases_%	0.1	0.13	0.12	0.13	0.12
BGI-WTSI-CSHL-DOEJGI-Broad	Missing_Assem_Bases_%	0.1	0.09	0.09	0.09	0.09
BGI-WTSI-CSHL-DOEJGI-Broad	Missing_Assem_Ctgs_%	0.34	0.13	0.16	0	0
BGI-WTSI-CSHL-DOEJGI-Broad	Dup_Ref_Bases	1233099	406367	385294	370244	374202
BGI-WTSI-CSHL-DOEJGI-Broad	Comp_Ref_Bases	514448	536625	499256	513581	461988
BGI-WTSI-CSHL-DOEJGI-Broad	SNPs	224763	224757	225159	225080	225189
BGI-WTSI-CSHL-DOEJGI-Broad	Indels_<5	28155	28252	28347	28346	28417
BGI-WTSI-CSHL-DOEJGI-Broad	Indels_>=5	7655	7598	7631	7592	7592
BGI-WTSI-CSHL-DOEJGI-Broad	Inversions	95	92	99	91	89
BGI-WTSI-CSHL-DOEJGI-Broad	Relocations	55	59	59	61	64
BGI-WTSI-CSHL-DOEJGI-Broad	Translocations	2	2	3	3	3
BGI-WTSI-CSHL-DOEJGI-Broad	Contig_N50	343889	301398	354841	295813	360950
BGI-WTSI-CSHL-DOEJGI-Broad	Contig_Max	1814562	1921549	1303945	1423197	1628250
BGI-WTSI-CSHL-DOEJGI-Broad	Contig_Mean	415950.38	402248.21	418823.65	367919.08	451702.5
BGI-WTSI-CSHL-DOEJGI-Broad	Corr_Contig_N50	20752	20826	21047	20925	21144
BGI-WTSI-CSHL-DOEJGI-Broad	Corr_Contig_N50_count	1693	1696	1683	1686	1670
BGI-WTSI-CSHL-DOEJGI-Broad	Corr_Contig_Max	137119	137119	137119	137119	137119
BGI-WTSI-CSHL-DOEJGI-Broad	Corr_Contig_Mean	24902.1	24899.11	25073.06	25037.93	25270.68
BGI-WTSI-CSHL-DOEJGI-Broad	Scf_N50	1716225	6282555	11534976	11863146	15234694
BGI-WTSI-CSHL-DOEJGI-Broad	Scf_Max	4397505	11873816	19930593	19930227	29950055
BGI-WTSI-CSHL-DOEJGI-Broad	Scf_Mean	1763110.85	6249666.55	10916845.51	12122578.13	16044587
BGI-WTSI-CSHL-DOEJGI-Broad	Corr_Scf_N50	951420	2476298	2475861	2444934	2614922
BGI-WTSI-CSHL-DOEJGI-Broad	Corr_Scf_Mean	1123339	2701469	3168618	3222346	3285289
BGI-WTSI-DOEJGI-Broad-CSHL	Assembly_Size	113493815	112572541	112520739	112585140	112607357
BGI-WTSI-DOEJGI-Broad-CSHL	Missing_Ref_Bases_%	0.1	0.13	0.13	0.12	0.12
BGI-WTSI-DOEJGI-Broad-CSHL	Missing_Assem_Bases_%	0.1	0.09	0.09	0.09	0.09
BGI-WTSI-DOEJGI-Broad-CSHL	Missing_Assem_Ctgs_%	0.34	0.13	0	0	0
BGI-WTSI-DOEJGI-Broad-CSHL	Dup_Ref_Bases	1233099	406367	375964	373791	376214
BGI-WTSI-DOEJGI-Broad-CSHL	Comp_Ref_Bases	514448	536625	557615	484588	460236
BGI-WTSI-DOEJGI-Broad-CSHL	SNPs	224763	224757	224711	224890	225040
BGI-WTSI-DOEJGI-Broad-CSHL	Indels_<5	28155	28252	28263	28341	28382
BGI-WTSI-DOEJGI-Broad-CSHL	Indels_>=5	7655	7598	7575	7589	7605
BGI-WTSI-DOEJGI-Broad-CSHL	Inversions	95	92	85	84	85
BGI-WTSI-DOEJGI-Broad-CSHL	Relocations	55	59	61	62	63
BGI-WTSI-DOEJGI-Broad-CSHL	Translocations	2	2	2	2	4
BGI-WTSI-DOEJGI-Broad-CSHL	Contig_N50	343889	301398	264235	351135	364149
BGI-WTSI-DOEJGI-Broad-CSHL	Contig_Max	1814562	1921549	1921549	1921650	2135575
BGI-WTSI-DOEJGI-Broad-CSHL	Contig_Mean	415950.38	402248.21	344694.52	462950.55	477290.2
BGI-WTSI-DOEJGI-Broad-CSHL	Corr_Contig_N50	20752	20826	20774	21084	21144
BGI-WTSI-DOEJGI-Broad-CSHL	Corr_Contig_N50_count	1693	1696	1693	1672	1668
BGI-WTSI-DOEJGI-Broad-CSHL	Corr_Contig_Max	137119	137119	137119	137119	137119
BGI-WTSI-DOEJGI-Broad-CSHL	Corr_Contig_Mean	24902.1	24899.11	24919.45	25247.14	25286.15
BGI-WTSI-DOEJGI-Broad-CSHL	Scf_N50	1716225	6282555	8901613	10710331	15235395
BGI-WTSI-DOEJGI-Broad-CSHL	Scf_Max	4397505	11873816	17038139	20803772	29950795
BGI-WTSI-DOEJGI-Broad-CSHL	Scf_Mean	1763110.85	6249666.55	9409652.34	12421387.22	16045655.44
BGI-WTSI-DOEJGI-Broad-CSHL	Corr_Scf_N50	951420	2476298	2614208	2822952	2823507
BGI-WTSI-DOEJGI-Broad-CSHL	Corr_Scf_Mean	1123339	2701469	3176224	3415978	3429715
BGI-WTSI-DOEJGI-CSHL-Broad	Assembly_Size	113493815	112572541	112520739	112564887	112608730
BGI-WTSI-DOEJGI-CSHL-Broad	Missing_Ref_Bases_%	0.1	0.13	0.13	0.12	0.12
BGI-WTSI-DOEJGI-CSHL-Broad	Missing_Assem_Bases_%	0.1	0.09	0.09	0.09	0.09
BGI-WTSI-DOEJGI-CSHL-Broad	Missing_Assem_Ctgs_%	0.34	0.13	0	0	0
BGI-WTSI-DOEJGI-CSHL-Broad	Dup_Ref_Bases	1233099	406367	375964	363468	375534
BGI-WTSI-DOEJGI-CSHL-Broad	Comp_Ref_Bases	514448	536625	557615	516235	465536
BGI-WTSI-DOEJGI-CSHL-Broad	SNPs	224763	224757	224711	225091	225193
BGI-WTSI-DOEJGI-CSHL-Broad	Indels_<5	28155	28252	28263	28350	28405
BGI-WTSI-DOEJGI-CSHL-Broad	Indels_>=5	7655	7598	7575	7609	7612
BGI-WTSI-DOEJGI-CSHL-Broad	Inversions	95	92	85	89	87
BGI-WTSI-DOEJGI-CSHL-Broad	Relocations	55	59	61	62	60
BGI-WTSI-DOEJGI-CSHL-Broad	Translocations	2	2	2	2	2
BGI-WTSI-DOEJGI-CSHL-Broad	Contig_N50	343889	301398	264235	317928	362996
BGI-WTSI-DOEJGI-CSHL-Broad	Contig_Max	1814562	1921549	1921549	1929395	2135575
BGI-WTSI-DOEJGI-CSHL-Broad	Contig_Mean	415950.38	402248.21	344694.52	383210.14	465031.64
BGI-WTSI-DOEJGI-CSHL-Broad	Corr_Contig_N50	20752	20826	20774	20946	21109
BGI-WTSI-DOEJGI-CSHL-Broad	Corr_Contig_N50_count	1693	1696	1693	1682	1671
BGI-WTSI-DOEJGI-CSHL-Broad	Corr_Contig_Max	137119	137119	137119	137119	137119
BGI-WTSI-DOEJGI-CSHL-Broad	Corr_Contig_Mean	24902.1	24899.11	24919.45	25079.43	25250.5
BGI-WTSI-DOEJGI-CSHL-Broad	Scf_N50	1716225	6282555	8901613	11863950	15234523
BGI-WTSI-DOEJGI-CSHL-Broad	Scf_Max	4397505	11873816	17038139	19930549	29950384
BGI-WTSI-DOEJGI-CSHL-Broad	Scf_Mean	1763110.85	6249666.55	9409652.34	12122726.89	16044982.83
BGI-WTSI-DOEJGI-CSHL-Broad	Corr_Scf_N50	951420	2476298	2614208	2444713	2614922
BGI-WTSI-DOEJGI-CSHL-Broad	Corr_Scf_Mean	1123339	2701469	3176224	3139297	3288689
Broad-BGI-CSHL-DOEJGI-WTSI	Assembly_Size	119172411	113139575	112636187	112473297	112452171
Broad-BGI-CSHL-DOEJGI-WTSI	Missing_Ref_Bases_%	0.64	0.24	0.19	0.19	0.19
Broad-BGI-CSHL-DOEJGI-WTSI	Missing_Assem_Bases_%	2.9	0.11	0.11	0.11	0.11
Broad-BGI-CSHL-DOEJGI-WTSI	Missing_Assem_Ctgs_%	1.48	0	0	0	0
Broad-BGI-CSHL-DOEJGI-WTSI	Dup_Ref_Bases	4027196	1058380	510048	356254	351154
Broad-BGI-CSHL-DOEJGI-WTSI	Comp_Ref_Bases	714001	531948	505086	515765	527510
Broad-BGI-CSHL-DOEJGI-WTSI	SNPs	46874	49896	50510	50521	50550
Broad-BGI-CSHL-DOEJGI-WTSI	Indels_<5	29642	30083	30265	30274	30246
Broad-BGI-CSHL-DOEJGI-WTSI	Indels_>=5	7403	7560	7599	7548	7486
Broad-BGI-CSHL-DOEJGI-WTSI	Inversions	87	94	98	103	106
Broad-BGI-CSHL-DOEJGI-WTSI	Relocations	69	67	70	63	58
Broad-BGI-CSHL-DOEJGI-WTSI	Translocations	3	2	2	2	2
Broad-BGI-CSHL-DOEJGI-WTSI	Contig_N50	215464	412731	446181	350424	272435
Broad-BGI-CSHL-DOEJGI-WTSI	Contig_Max	858807	1289748	1326708	1289644	1079307
Broad-BGI-CSHL-DOEJGI-WTSI	Contig_Mean	254609.81	452418.76	497615.18	405162.25	328489.41
Broad-BGI-CSHL-DOEJGI-WTSI	Corr_Contig_N50	20290	21216	21225	21181	21126
Broad-BGI-CSHL-DOEJGI-WTSI	Corr_Contig_N50_count	1720	1642	1639	1645	1649
Broad-BGI-CSHL-DOEJGI-WTSI	Corr_Contig_Max	111726	111726	111726	111726	111726
Broad-BGI-CSHL-DOEJGI-WTSI	Corr_Contig_Mean	24574.56	25675.9	25725.94	25590.16	25539.2
Broad-BGI-CSHL-DOEJGI-WTSI	Scf_N50	8396795	10627783	11575468	11575211	11575620
Broad-BGI-CSHL-DOEJGI-WTSI	Scf_Max	17101185	30289551	38669231	38671907	38674691
Broad-BGI-CSHL-DOEJGI-WTSI	Scf_Mean	8883987.26	14727011.18	19507839.93	19510407.03	19513616.88
Broad-BGI-CSHL-DOEJGI-WTSI	Corr_Scf_N50	178979	571284	833148	847100	918390
Broad-BGI-CSHL-DOEJGI-WTSI	Corr_Scf_Mean	213112	647062	905073	978673	1022684
Broad-BGI-CSHL-WTSI-DOEJGI	Assembly_Size	119172411	113139575	112636187	112465540	112420403
Broad-BGI-CSHL-WTSI-DOEJGI	Missing_Ref_Bases_%	0.64	0.24	0.19	0.21	0.2
Broad-BGI-CSHL-WTSI-DOEJGI	Missing_Assem_Bases_%	2.9	0.11	0.11	0.11	0.11
Broad-BGI-CSHL-WTSI-DOEJGI	Missing_Assem_Ctgs_%	1.48	0	0	0	0
Broad-BGI-CSHL-WTSI-DOEJGI	Dup_Ref_Bases	4027196	1058380	510048	365198	318703
Broad-BGI-CSHL-WTSI-DOEJGI	Comp_Ref_Bases	714001	531948	505086	520430	521987
Broad-BGI-CSHL-WTSI-DOEJGI	SNPs	46874	49896	50510	50522	50575
Broad-BGI-CSHL-WTSI-DOEJGI	Indels_<5	29642	30083	30265	30250	30259
Broad-BGI-CSHL-WTSI-DOEJGI	Indels_>=5	7403	7560	7599	7528	7488
Broad-BGI-CSHL-WTSI-DOEJGI	Inversions	87	94	98	104	108
Broad-BGI-CSHL-WTSI-DOEJGI	Relocations	69	67	70	60	58
Broad-BGI-CSHL-WTSI-DOEJGI	Translocations	3	2	2	2	2
Broad-BGI-CSHL-WTSI-DOEJGI	Contig_N50	215464	412731	446181	310597	253771
Broad-BGI-CSHL-WTSI-DOEJGI	Contig_Max	858807	1289748	1326708	1079098	1035153
Broad-BGI-CSHL-WTSI-DOEJGI	Contig_Mean	254609.81	452418.76	497615.18	359503	324813.71
Broad-BGI-CSHL-WTSI-DOEJGI	Corr_Contig_N50	20290	21216	21225	21099	21090
Broad-BGI-CSHL-WTSI-DOEJGI	Corr_Contig_N50_count	1720	1642	1639	1653	1655
Broad-BGI-CSHL-WTSI-DOEJGI	Corr_Contig_Max	111726	111726	111726	111726	111726
Broad-BGI-CSHL-WTSI-DOEJGI	Corr_Contig_Mean	24574.56	25675.9	25725.94	25514.57	25443.8
Broad-BGI-CSHL-WTSI-DOEJGI	Scf_N50	8396795	10627783	11575468	11575844	11575706
Broad-BGI-CSHL-WTSI-DOEJGI	Scf_Max	17101185	30289551	38669231	38673431	38674995
Broad-BGI-CSHL-WTSI-DOEJGI	Scf_Mean	8883987.26	14727011.18	19507839.93	19512241.34	19513806.83
Broad-BGI-CSHL-WTSI-DOEJGI	Corr_Scf_N50	178979	571284	833148	858795	918390
Broad-BGI-CSHL-WTSI-DOEJGI	Corr_Scf_Mean	213112	647062	905073	971988	1051749
Broad-BGI-DOEJGI-CSHL-WTSI	Assembly_Size	119172411	113139575	112564044	112537091	112460807
Broad-BGI-DOEJGI-CSHL-WTSI	Missing_Ref_Bases_%	0.64	0.24	0.21	0.18	0.19
Broad-BGI-DOEJGI-CSHL-WTSI	Missing_Assem_Bases_%	2.9	0.11	0.11	0.11	0.11
Broad-BGI-DOEJGI-CSHL-WTSI	Missing_Assem_Ctgs_%	1.48	0	0	0	0
Broad-BGI-DOEJGI-CSHL-WTSI	Dup_Ref_Bases	4027196	1058380	474481	410615	359017
Broad-BGI-DOEJGI-CSHL-WTSI	Comp_Ref_Bases	714001	531948	547291	516022	525872
Broad-BGI-DOEJGI-CSHL-WTSI	SNPs	46874	49896	50023	50539	50556
Broad-BGI-DOEJGI-CSHL-WTSI	Indels_<5	29642	30083	30123	30294	30269
Broad-BGI-DOEJGI-CSHL-WTSI	Indels_>=5	7403	7560	7527	7552	7494
Broad-BGI-DOEJGI-CSHL-WTSI	Inversions	87	94	98	104	107
Broad-BGI-DOEJGI-CSHL-WTSI	Relocations	69	67	62	66	60
Broad-BGI-DOEJGI-CSHL-WTSI	Translocations	3	2	2	2	2
Broad-BGI-DOEJGI-CSHL-WTSI	Contig_N50	215464	412731	328366	352012	275641
Broad-BGI-DOEJGI-CSHL-WTSI	Contig_Max	858807	1289748	1289644	1289644	1079307
Broad-BGI-DOEJGI-CSHL-WTSI	Contig_Mean	254609.81	452418.76	371474.1	405786.45	328728.03
Broad-BGI-DOEJGI-CSHL-WTSI	Corr_Contig_N50	20290	21216	21177	21223	21177
Broad-BGI-DOEJGI-CSHL-WTSI	Corr_Contig_N50_count	1720	1642	1647	1642	1648
Broad-BGI-DOEJGI-CSHL-WTSI	Corr_Contig_Max	111726	111726	111726	111726	111726
Broad-BGI-DOEJGI-CSHL-WTSI	Corr_Contig_Mean	24574.56	25675.9	25567.55	25611.53	25533.29
Broad-BGI-DOEJGI-CSHL-WTSI	Scf_N50	8396795	10627783	11574614	11575322	11575843
Broad-BGI-DOEJGI-CSHL-WTSI	Scf_Max	17101185	30289551	38670567	38671843	38674595
Broad-BGI-DOEJGI-CSHL-WTSI	Scf_Mean	8883987.26	14727011.18	19239468.88	19510400.93	19513613.09
Broad-BGI-DOEJGI-CSHL-WTSI	Corr_Scf_N50	178979	571284	740887	833230	918390
Broad-BGI-DOEJGI-CSHL-WTSI	Corr_Scf_Mean	213112	647062	817253	967799	1016694
Broad-BGI-DOEJGI-WTSI-CSHL	Assembly_Size	119172411	113139575	112564044	112497832	112486641
Broad-BGI-DOEJGI-WTSI-CSHL	Missing_Ref_Bases_%	0.64	0.24	0.21	0.21	0.19
Broad-BGI-DOEJGI-WTSI-CSHL	Missing_Assem_Bases_%	2.9	0.11	0.11	0.11	0.11
Broad-BGI-DOEJGI-WTSI-CSHL	Missing_Assem_Ctgs_%	1.48	0	0	0	0
Broad-BGI-DOEJGI-WTSI-CSHL	Dup_Ref_Bases	4027196	1058380	474481	439317	378324
Broad-BGI-DOEJGI-WTSI-CSHL	Comp_Ref_Bases	714001	531948	547291	557103	521958
Broad-BGI-DOEJGI-WTSI-CSHL	SNPs	46874	49896	50023	50120	50604
Broad-BGI-DOEJGI-WTSI-CSHL	Indels_<5	29642	30083	30123	30114	30255
Broad-BGI-DOEJGI-WTSI-CSHL	Indels_>=5	7403	7560	7527	7459	7500
Broad-BGI-DOEJGI-WTSI-CSHL	Inversions	87	94	98	98	107
Broad-BGI-DOEJGI-WTSI-CSHL	Relocations	69	67	62	57	59
Broad-BGI-DOEJGI-WTSI-CSHL	Translocations	3	2	2	2	2
Broad-BGI-DOEJGI-WTSI-CSHL	Contig_N50	215464	412731	328366	251959	285882
Broad-BGI-DOEJGI-WTSI-CSHL	Contig_Max	858807	1289748	1289644	1079258	1079307
Broad-BGI-DOEJGI-WTSI-CSHL	Contig_Mean	254609.81	452418.76	371474.1	308934.72	337606.94
Broad-BGI-DOEJGI-WTSI-CSHL	Corr_Contig_N50	20290	21216	21177	21126	21172
Broad-BGI-DOEJGI-WTSI-CSHL	Corr_Contig_N50_count	1720	1642	1647	1650	1649
Broad-BGI-DOEJGI-WTSI-CSHL	Corr_Contig_Max	111726	111726	111726	111726	111726
Broad-BGI-DOEJGI-WTSI-CSHL	Corr_Contig_Mean	24574.56	25675.9	25567.55	25521.89	25534.97
Broad-BGI-DOEJGI-WTSI-CSHL	Scf_N50	8396795	10627783	11574614	11574900	11575732
Broad-BGI-DOEJGI-WTSI-CSHL	Scf_Max	17101185	30289551	38670567	38673952	38674710
Broad-BGI-DOEJGI-WTSI-CSHL	Scf_Mean	8883987.26	14727011.18	19239468.88	19243020.49	19513670.4
Broad-BGI-DOEJGI-WTSI-CSHL	Corr_Scf_N50	178979	571284	740887	833734	923454
Broad-BGI-DOEJGI-WTSI-CSHL	Corr_Scf_Mean	213112	647062	817253	926339	1032395
Broad-BGI-WTSI-CSHL-DOEJGI	Assembly_Size	119172411	113139575	112552824	112500770	112438341
Broad-BGI-WTSI-CSHL-DOEJGI	Missing_Ref_Bases_%	0.64	0.24	0.24	0.2	0.19
Broad-BGI-WTSI-CSHL-DOEJGI	Missing_Assem_Bases_%	2.9	0.11	0.11	0.11	0.11
Broad-BGI-WTSI-CSHL-DOEJGI	Missing_Assem_Ctgs_%	1.48	0	0	0	0
Broad-BGI-WTSI-CSHL-DOEJGI	Dup_Ref_Bases	4027196	1058380	508986	401647	330298
Broad-BGI-WTSI-CSHL-DOEJGI	Comp_Ref_Bases	714001	531948	550662	517997	520038
Broad-BGI-WTSI-CSHL-DOEJGI	SNPs	46874	49896	50044	50602	50627
Broad-BGI-WTSI-CSHL-DOEJGI	Indels_<5	29642	30083	30090	30239	30244
Broad-BGI-WTSI-CSHL-DOEJGI	Indels_>=5	7403	7560	7499	7534	7493
Broad-BGI-WTSI-CSHL-DOEJGI	Inversions	87	94	97	107	107
Broad-BGI-WTSI-CSHL-DOEJGI	Relocations	69	67	59	59	57
Broad-BGI-WTSI-CSHL-DOEJGI	Translocations	3	2	2	2	2
Broad-BGI-WTSI-CSHL-DOEJGI	Contig_N50	215464	412731	291890	325022	266505
Broad-BGI-WTSI-CSHL-DOEJGI	Contig_Max	858807	1289748	1079049	1139799	1139799
Broad-BGI-WTSI-CSHL-DOEJGI	Contig_Mean	254609.81	452418.76	343268.74	368659.73	336581.84
Broad-BGI-WTSI-CSHL-DOEJGI	Corr_Contig_N50	20290	21216	21092	21092	21092
Broad-BGI-WTSI-CSHL-DOEJGI	Corr_Contig_N50_count	1720	1642	1654	1654	1656
Broad-BGI-WTSI-CSHL-DOEJGI	Corr_Contig_Max	111726	111726	111726	111726	111726
Broad-BGI-WTSI-CSHL-DOEJGI	Corr_Contig_Mean	24574.56	25675.9	25498.32	25511.54	25443.57
Broad-BGI-WTSI-CSHL-DOEJGI	Scf_N50	8396795	10627783	10629981	11575814	11575676
Broad-BGI-WTSI-CSHL-DOEJGI	Scf_Max	17101185	30289551	30292037	38673448	38675122
Broad-BGI-WTSI-CSHL-DOEJGI	Scf_Mean	8883987.26	14727011.18	14729880.88	19512250.47	19513828.74
Broad-BGI-WTSI-CSHL-DOEJGI	Corr_Scf_N50	178979	571284	759333	858569	921296
Broad-BGI-WTSI-CSHL-DOEJGI	Corr_Scf_Mean	213112	647062	851811	1034872	1084062
Broad-BGI-WTSI-DOEJGI-CSHL	Assembly_Size	119172411	113139575	112552824	112447451	112482784
Broad-BGI-WTSI-DOEJGI-CSHL	Missing_Ref_Bases_%	0.64	0.24	0.24	0.22	0.19
Broad-BGI-WTSI-DOEJGI-CSHL	Missing_Assem_Bases_%	2.9	0.11	0.11	0.11	0.11
Broad-BGI-WTSI-DOEJGI-CSHL	Missing_Assem_Ctgs_%	1.48	0	0	0	0
Broad-BGI-WTSI-DOEJGI-CSHL	Dup_Ref_Bases	4027196	1058380	508986	394463	373364
Broad-BGI-WTSI-DOEJGI-CSHL	Comp_Ref_Bases	714001	531948	550662	554193	517868
Broad-BGI-WTSI-DOEJGI-CSHL	SNPs	46874	49896	50044	50155	50624
Broad-BGI-WTSI-DOEJGI-CSHL	Indels_<5	29642	30083	30090	30116	30257
Broad-BGI-WTSI-DOEJGI-CSHL	Indels_>=5	7403	7560	7499	7461	7494
Broad-BGI-WTSI-DOEJGI-CSHL	Inversions	87	94	97	96	107
Broad-BGI-WTSI-DOEJGI-CSHL	Relocations	69	67	59	57	59
Broad-BGI-WTSI-DOEJGI-CSHL	Translocations	3	2	2	2	2
Broad-BGI-WTSI-DOEJGI-CSHL	Contig_N50	215464	412731	291890	244799	275641
Broad-BGI-WTSI-DOEJGI-CSHL	Contig_Max	858807	1289748	1079049	980388	1139799
Broad-BGI-WTSI-DOEJGI-CSHL	Contig_Mean	254609.81	452418.76	343268.74	308095.55	341786.33
Broad-BGI-WTSI-DOEJGI-CSHL	Corr_Contig_N50	20290	21216	21092	21090	21126
Broad-BGI-WTSI-DOEJGI-CSHL	Corr_Contig_N50_count	1720	1642	1654	1656	1652
Broad-BGI-WTSI-DOEJGI-CSHL	Corr_Contig_Max	111726	111726	111726	111726	111726
Broad-BGI-WTSI-DOEJGI-CSHL	Corr_Contig_Mean	24574.56	25675.9	25498.32	25440.74	25488.8
Broad-BGI-WTSI-DOEJGI-CSHL	Scf_N50	8396795	10627783	10629981	11574930	11575761
Broad-BGI-WTSI-DOEJGI-CSHL	Scf_Max	17101185	30289551	30292037	38674248	38675030
Broad-BGI-WTSI-DOEJGI-CSHL	Scf_Mean	8883987.26	14727011.18	14729880.88	19243153.37	19513749.07
Broad-BGI-WTSI-DOEJGI-CSHL	Corr_Scf_N50	178979	571284	759333	833734	853716
Broad-BGI-WTSI-DOEJGI-CSHL	Corr_Scf_Mean	213112	647062	851811	978856	1060494
Broad-CSHL-BGI-DOEJGI-WTSI	Assembly_Size	119172411	116528151	112721433	112506259	112492151
Broad-CSHL-BGI-DOEJGI-WTSI	Missing_Ref_Bases_%	0.64	0.33	0.19	0.18	0.19
Broad-CSHL-BGI-DOEJGI-WTSI	Missing_Assem_Bases_%	2.9	3.07	0.11	0.11	0.11
Broad-CSHL-BGI-DOEJGI-WTSI	Missing_Assem_Ctgs_%	1.48	2.14	0	0	0
Broad-CSHL-BGI-DOEJGI-WTSI	Dup_Ref_Bases	4027196	1151854	589336	395068	395644
Broad-CSHL-BGI-DOEJGI-WTSI	Comp_Ref_Bases	714001	657444	520984	528630	539211
Broad-CSHL-BGI-DOEJGI-WTSI	SNPs	46874	48964	50393	50440	50465
Broad-CSHL-BGI-DOEJGI-WTSI	Indels_<5	29642	30132	30284	30286	30264
Broad-CSHL-BGI-DOEJGI-WTSI	Indels_>=5	7403	7575	7612	7568	7508
Broad-CSHL-BGI-DOEJGI-WTSI	Inversions	87	97	104	107	111
Broad-CSHL-BGI-DOEJGI-WTSI	Relocations	69	73	71	64	58
Broad-CSHL-BGI-DOEJGI-WTSI	Translocations	3	6	4	4	4
Broad-CSHL-BGI-DOEJGI-WTSI	Contig_N50	215464	296404	410443	334704	268997
Broad-CSHL-BGI-DOEJGI-WTSI	Contig_Max	858807	1078933	1326871	1189136	1079335
Broad-CSHL-BGI-DOEJGI-WTSI	Contig_Mean	254609.81	339378.56	474009.12	389467.79	325160.98
Broad-CSHL-BGI-DOEJGI-WTSI	Corr_Contig_N50	20290	20803	21146	21092	21062
Broad-CSHL-BGI-DOEJGI-WTSI	Corr_Contig_N50_count	1720	1677	1648	1654	1658
Broad-CSHL-BGI-DOEJGI-WTSI	Corr_Contig_Max	111726	111726	111726	111726	111726
Broad-CSHL-BGI-DOEJGI-WTSI	Corr_Contig_Mean	24574.56	25138.1	25584.05	25426.29	25365.92
Broad-CSHL-BGI-DOEJGI-WTSI	Scf_N50	8396795	10585615	11569482	11569523	11570044
Broad-CSHL-BGI-DOEJGI-WTSI	Scf_Max	17101185	25391821	38666337	38669009	38671793
Broad-CSHL-BGI-DOEJGI-WTSI	Scf_Mean	8883987.26	12091825.06	19299821.92	19302599.02	19305715.27
Broad-CSHL-BGI-DOEJGI-WTSI	Corr_Scf_N50	178979	508619	741385	835292	897005
Broad-CSHL-BGI-DOEJGI-WTSI	Corr_Scf_Mean	213112	597790	864348	949226	1041398
Broad-CSHL-BGI-WTSI-DOEJGI	Assembly_Size	119172411	116528151	112721433	112517156	112458864
Broad-CSHL-BGI-WTSI-DOEJGI	Missing_Ref_Bases_%	0.64	0.33	0.19	0.2	0.2
Broad-CSHL-BGI-WTSI-DOEJGI	Missing_Assem_Bases_%	2.9	3.07	0.11	0.11	0.11
Broad-CSHL-BGI-WTSI-DOEJGI	Missing_Assem_Ctgs_%	1.48	2.14	0	0	0
Broad-CSHL-BGI-WTSI-DOEJGI	Dup_Ref_Bases	4027196	1151854	589336	426161	364461
Broad-CSHL-BGI-WTSI-DOEJGI	Comp_Ref_Bases	714001	657444	520984	534857	533318
Broad-CSHL-BGI-WTSI-DOEJGI	SNPs	46874	48964	50393	50420	50482
Broad-CSHL-BGI-WTSI-DOEJGI	Indels_<5	29642	30132	30284	30273	30275
Broad-CSHL-BGI-WTSI-DOEJGI	Indels_>=5	7403	7575	7612	7547	7514
Broad-CSHL-BGI-WTSI-DOEJGI	Inversions	87	97	104	109	109
Broad-CSHL-BGI-WTSI-DOEJGI	Relocations	69	73	71	61	60
Broad-CSHL-BGI-WTSI-DOEJGI	Translocations	3	6	4	4	4
Broad-CSHL-BGI-WTSI-DOEJGI	Contig_N50	215464	296404	410443	299775	253771
Broad-CSHL-BGI-WTSI-DOEJGI	Contig_Max	858807	1078933	1326871	1079126	1035088
Broad-CSHL-BGI-WTSI-DOEJGI	Contig_Mean	254609.81	339378.56	474009.12	352662.22	319609.33
Broad-CSHL-BGI-WTSI-DOEJGI	Corr_Contig_N50	20290	20803	21146	21030	20995
Broad-CSHL-BGI-WTSI-DOEJGI	Corr_Contig_N50_count	1720	1677	1648	1660	1663
Broad-CSHL-BGI-WTSI-DOEJGI	Corr_Contig_Max	111726	111726	111726	111726	111726
Broad-CSHL-BGI-WTSI-DOEJGI	Corr_Contig_Mean	24574.56	25138.1	25584.05	25395.9	25320.32
Broad-CSHL-BGI-WTSI-DOEJGI	Scf_N50	8396795	10585615	11569482	11569746	11570018
Broad-CSHL-BGI-WTSI-DOEJGI	Scf_Max	17101185	25391821	38666337	38670778	38672162
Broad-CSHL-BGI-WTSI-DOEJGI	Scf_Mean	8883987.26	12091825.06	19299821.92	19304222.98	19305907.18
Broad-CSHL-BGI-WTSI-DOEJGI	Corr_Scf_N50	178979	508619	741385	853678	853678
Broad-CSHL-BGI-WTSI-DOEJGI	Corr_Scf_Mean	213112	597790	864348	981476	1046990
Broad-CSHL-DOEJGI-BGI-WTSI	Assembly_Size	119172411	116528151	115934573	112629960	112473999
Broad-CSHL-DOEJGI-BGI-WTSI	Missing_Ref_Bases_%	0.64	0.33	0.3	0.18	0.19
Broad-CSHL-DOEJGI-BGI-WTSI	Missing_Assem_Bases_%	2.9	3.07	3.08	0.11	0.11
Broad-CSHL-DOEJGI-BGI-WTSI	Missing_Assem_Ctgs_%	1.48	2.14	2.05	0	0
Broad-CSHL-DOEJGI-BGI-WTSI	Dup_Ref_Bases	4027196	1151854	540223	486940	377104
Broad-CSHL-DOEJGI-BGI-WTSI	Comp_Ref_Bases	714001	657444	666533	529291	539918
Broad-CSHL-DOEJGI-BGI-WTSI	SNPs	46874	48964	48983	50421	50509
Broad-CSHL-DOEJGI-BGI-WTSI	Indels_<5	29642	30132	30129	30293	30290
Broad-CSHL-DOEJGI-BGI-WTSI	Indels_>=5	7403	7575	7541	7570	7519
Broad-CSHL-DOEJGI-BGI-WTSI	Inversions	87	97	106	109	111
Broad-CSHL-DOEJGI-BGI-WTSI	Relocations	69	73	73	66	60
Broad-CSHL-DOEJGI-BGI-WTSI	Translocations	3	6	6	4	4
Broad-CSHL-DOEJGI-BGI-WTSI	Contig_N50	215464	296404	240784	330606	268997
Broad-CSHL-DOEJGI-BGI-WTSI	Contig_Max	858807	1078933	960205	1189156	1079335
Broad-CSHL-DOEJGI-BGI-WTSI	Contig_Mean	254609.81	339378.56	286493.84	400169.99	326527.17
Broad-CSHL-DOEJGI-BGI-WTSI	Corr_Contig_N50	20290	20803	20761	21126	21062
Broad-CSHL-DOEJGI-BGI-WTSI	Corr_Contig_N50_count	1720	1677	1684	1649	1659
Broad-CSHL-DOEJGI-BGI-WTSI	Corr_Contig_Max	111726	111726	111726	111726	111726
Broad-CSHL-DOEJGI-BGI-WTSI	Corr_Contig_Mean	24574.56	25138.1	24963.24	25506.55	25352.65
Broad-CSHL-DOEJGI-BGI-WTSI	Scf_N50	8396795	10585615	10585836	11573515	11574036
Broad-CSHL-DOEJGI-BGI-WTSI	Scf_Max	17101185	25391821	25395508	38669986	38672649
Broad-CSHL-DOEJGI-BGI-WTSI	Scf_Mean	8883987.26	12091825.06	12095045.62	19304181.59	19307180.99
Broad-CSHL-DOEJGI-BGI-WTSI	Corr_Scf_N50	178979	508619	636318	788473	918387
Broad-CSHL-DOEJGI-BGI-WTSI	Corr_Scf_Mean	213112	597790	740939	871198	1047391
Broad-CSHL-DOEJGI-WTSI-BGI	Assembly_Size	119172411	116528151	115934573	115892076	112551516
Broad-CSHL-DOEJGI-WTSI-BGI	Missing_Ref_Bases_%	0.64	0.33	0.3	0.27	0.19
Broad-CSHL-DOEJGI-WTSI-BGI	Missing_Assem_Bases_%	2.9	3.07	3.08	3.08	0.11
Broad-CSHL-DOEJGI-WTSI-BGI	Missing_Assem_Ctgs_%	1.48	2.14	2.05	1.9	0
Broad-CSHL-DOEJGI-WTSI-BGI	Dup_Ref_Bases	4027196	1151854	540223	484445	435137
Broad-CSHL-DOEJGI-WTSI-BGI	Comp_Ref_Bases	714001	657444	666533	674037	532493
Broad-CSHL-DOEJGI-WTSI-BGI	SNPs	46874	48964	48983	49181	50522
Broad-CSHL-DOEJGI-WTSI-BGI	Indels_<5	29642	30132	30129	30124	30283
Broad-CSHL-DOEJGI-WTSI-BGI	Indels_>=5	7403	7575	7541	7484	7521
Broad-CSHL-DOEJGI-WTSI-BGI	Inversions	87	97	106	107	113
Broad-CSHL-DOEJGI-WTSI-BGI	Relocations	69	73	73	67	61
Broad-CSHL-DOEJGI-WTSI-BGI	Translocations	3	6	6	6	4
Broad-CSHL-DOEJGI-WTSI-BGI	Contig_N50	215464	296404	240784	218569	279282
Broad-CSHL-DOEJGI-WTSI-BGI	Contig_Max	858807	1078933	960205	1079142	1079335
Broad-CSHL-DOEJGI-WTSI-BGI	Contig_Mean	254609.81	339378.56	286493.84	257906.41	333692.43
Broad-CSHL-DOEJGI-WTSI-BGI	Corr_Contig_N50	20290	20803	20761	20783	21062
Broad-CSHL-DOEJGI-WTSI-BGI	Corr_Contig_N50_count	1720	1677	1684	1685	1658
Broad-CSHL-DOEJGI-WTSI-BGI	Corr_Contig_Max	111726	111726	111726	111726	111726
Broad-CSHL-DOEJGI-WTSI-BGI	Corr_Contig_Mean	24574.56	25138.1	24963.24	24967.89	25392.84
Broad-CSHL-DOEJGI-WTSI-BGI	Scf_N50	8396795	10585615	10585836	10586408	11574018
Broad-CSHL-DOEJGI-WTSI-BGI	Scf_Max	17101185	25391821	25395508	25397949	38670866
Broad-CSHL-DOEJGI-WTSI-BGI	Scf_Mean	8883987.26	12091825.06	12095045.62	12451937.49	19305823.76
Broad-CSHL-DOEJGI-WTSI-BGI	Corr_Scf_N50	178979	508619	636318	668783	814819
Broad-CSHL-DOEJGI-WTSI-BGI	Corr_Scf_Mean	213112	597790	740939	811824	935967
Broad-CSHL-WTSI-BGI-DOEJGI	Assembly_Size	119172411	116528151	115911328	112573851	112461599
Broad-CSHL-WTSI-BGI-DOEJGI	Missing_Ref_Bases_%	0.64	0.33	0.3	0.2	0.19
Broad-CSHL-WTSI-BGI-DOEJGI	Missing_Assem_Bases_%	2.9	3.07	3.08	0.11	0.11
Broad-CSHL-WTSI-BGI-DOEJGI	Missing_Assem_Ctgs_%	1.48	2.14	2.04	0	0
Broad-CSHL-WTSI-BGI-DOEJGI	Dup_Ref_Bases	4027196	1151854	526392	469699	362421
Broad-CSHL-WTSI-BGI-DOEJGI	Comp_Ref_Bases	714001	657444	665516	531109	529376
Broad-CSHL-WTSI-BGI-DOEJGI	SNPs	46874	48964	49150	50453	50505
Broad-CSHL-WTSI-BGI-DOEJGI	Indels_<5	29642	30132	30134	30276	30272
Broad-CSHL-WTSI-BGI-DOEJGI	Indels_>=5	7403	7575	7507	7554	7521
Broad-CSHL-WTSI-BGI-DOEJGI	Inversions	87	97	103	109	109
Broad-CSHL-WTSI-BGI-DOEJGI	Relocations	69	73	66	61	59
Broad-CSHL-WTSI-BGI-DOEJGI	Translocations	3	6	6	4	4
Broad-CSHL-WTSI-BGI-DOEJGI	Contig_N50	215464	296404	238206	310980	268001
Broad-CSHL-WTSI-BGI-DOEJGI	Contig_Max	858807	1078933	1078933	1079126	1035088
Broad-CSHL-WTSI-BGI-DOEJGI	Contig_Mean	254609.81	339378.56	275491.24	364368.41	327667.31
Broad-CSHL-WTSI-BGI-DOEJGI	Corr_Contig_N50	20290	20803	20760	21062	21018
Broad-CSHL-WTSI-BGI-DOEJGI	Corr_Contig_N50_count	1720	1677	1686	1660	1664
Broad-CSHL-WTSI-BGI-DOEJGI	Corr_Contig_Max	111726	111726	111726	111726	111726
Broad-CSHL-WTSI-BGI-DOEJGI	Corr_Contig_Mean	24574.56	25138.1	25010.19	25410.61	25328.68
Broad-CSHL-WTSI-BGI-DOEJGI	Scf_N50	8396795	10585615	10581430	11569855	11570116
Broad-CSHL-WTSI-BGI-DOEJGI	Scf_Max	17101185	25391821	25396099	38669410	38670674
Broad-CSHL-WTSI-BGI-DOEJGI	Scf_Mean	8883987.26	12091825.06	12449230.98	19303195.99	19304798.68
Broad-CSHL-WTSI-BGI-DOEJGI	Corr_Scf_N50	178979	508619	656023	813727	859194
Broad-CSHL-WTSI-BGI-DOEJGI	Corr_Scf_Mean	213112	597790	822639	945499	1058831
Broad-CSHL-WTSI-DOEJGI-BGI	Assembly_Size	119172411	116528151	115911328	115800488	112540343
Broad-CSHL-WTSI-DOEJGI-BGI	Missing_Ref_Bases_%	0.64	0.33	0.3	0.28	0.19
Broad-CSHL-WTSI-DOEJGI-BGI	Missing_Assem_Bases_%	2.9	3.07	3.08	3.08	0.11
Broad-CSHL-WTSI-DOEJGI-BGI	Missing_Assem_Ctgs_%	1.48	2.14	2.04	1.91	0
Broad-CSHL-WTSI-DOEJGI-BGI	Dup_Ref_Bases	4027196	1151854	526392	420194	423072
Broad-CSHL-WTSI-DOEJGI-BGI	Comp_Ref_Bases	714001	657444	665516	669560	529872
Broad-CSHL-WTSI-DOEJGI-BGI	SNPs	46874	48964	49150	49192	50519
Broad-CSHL-WTSI-DOEJGI-BGI	Indels_<5	29642	30132	30134	30124	30264
Broad-CSHL-WTSI-DOEJGI-BGI	Indels_>=5	7403	7575	7507	7478	7517
Broad-CSHL-WTSI-DOEJGI-BGI	Inversions	87	97	103	106	108
Broad-CSHL-WTSI-DOEJGI-BGI	Relocations	69	73	66	65	60
Broad-CSHL-WTSI-DOEJGI-BGI	Translocations	3	6	6	6	4
Broad-CSHL-WTSI-DOEJGI-BGI	Contig_N50	215464	296404	238206	212140	279282
Broad-CSHL-WTSI-DOEJGI-BGI	Contig_Max	858807	1078933	1078933	875880	1079335
Broad-CSHL-WTSI-DOEJGI-BGI	Contig_Mean	254609.81	339378.56	275491.24	250844.02	330998.15
Broad-CSHL-WTSI-DOEJGI-BGI	Corr_Contig_N50	20290	20803	20760	20741	21062
Broad-CSHL-WTSI-DOEJGI-BGI	Corr_Contig_N50_count	1720	1677	1686	1692	1660
Broad-CSHL-WTSI-DOEJGI-BGI	Corr_Contig_Max	111726	111726	111726	111726	111726
Broad-CSHL-WTSI-DOEJGI-BGI	Corr_Contig_Mean	24574.56	25138.1	25010.19	24858.1	25371.08
Broad-CSHL-WTSI-DOEJGI-BGI	Scf_N50	8396795	10585615	10581430	10581808	11570188
Broad-CSHL-WTSI-DOEJGI-BGI	Scf_Max	17101185	25391821	25396099	25398115	38671250
Broad-CSHL-WTSI-DOEJGI-BGI	Scf_Mean	8883987.26	12091825.06	12449230.98	12451170.55	19305417.85
Broad-CSHL-WTSI-DOEJGI-BGI	Corr_Scf_N50	178979	508619	656023	664368	839224
Broad-CSHL-WTSI-DOEJGI-BGI	Corr_Scf_Mean	213112	597790	822639	891077	1010298
Broad-DOEJGI-BGI-CSHL-WTSI	Assembly_Size	119172411	116384340	112790336	112603539	112526618
Broad-DOEJGI-BGI-CSHL-WTSI	Missing_Ref_Bases_%	0.64	0.41	0.22	0.18	0.19
Broad-DOEJGI-BGI-CSHL-WTSI	Missing_Assem_Bases_%	2.9	3.1	0.11	0.11	0.11
Broad-DOEJGI-BGI-CSHL-WTSI	Missing_Assem_Ctgs_%	1.48	2.16	0	0	0
Broad-DOEJGI-BGI-CSHL-WTSI	Dup_Ref_Bases	4027196	1025738	693321	476875	409820
Broad-DOEJGI-BGI-CSHL-WTSI	Comp_Ref_Bases	714001	728304	550974	522728	531949
Broad-DOEJGI-BGI-CSHL-WTSI	SNPs	46874	47728	49880	50497	50513
Broad-DOEJGI-BGI-CSHL-WTSI	Indels_<5	29642	29887	30105	30274	30257
Broad-DOEJGI-BGI-CSHL-WTSI	Indels_>=5	7403	7477	7532	7564	7509
Broad-DOEJGI-BGI-CSHL-WTSI	Inversions	87	98	98	100	106
Broad-DOEJGI-BGI-CSHL-WTSI	Relocations	69	70	67	70	63
Broad-DOEJGI-BGI-CSHL-WTSI	Translocations	3	3	2	2	2
Broad-DOEJGI-BGI-CSHL-WTSI	Contig_N50	215464	204621	301210	329998	260920
Broad-DOEJGI-BGI-CSHL-WTSI	Contig_Max	858807	779164	1289644	1326756	1079307
Broad-DOEJGI-BGI-CSHL-WTSI	Contig_Mean	254609.81	244068.51	371227.49	400270.85	315821.96
Broad-DOEJGI-BGI-CSHL-WTSI	Corr_Contig_N50	20290	20453	21157	21187	21082
Broad-DOEJGI-BGI-CSHL-WTSI	Corr_Contig_N50_count	1720	1709	1656	1653	1664
Broad-DOEJGI-BGI-CSHL-WTSI	Corr_Contig_Max	111726	111726	111726	111726	111726
Broad-DOEJGI-BGI-CSHL-WTSI	Corr_Contig_Mean	24574.56	24625.35	25375.56	25444.01	25290.63
Broad-DOEJGI-BGI-CSHL-WTSI	Scf_N50	8396795	9341081	11570947	11574062	11574637
Broad-DOEJGI-BGI-CSHL-WTSI	Scf_Max	17101185	25393313	38670337	38670853	38674750
Broad-DOEJGI-BGI-CSHL-WTSI	Scf_Mean	8883987.26	11564726.01	19238498.48	19304901.65	19308754.23
Broad-DOEJGI-BGI-CSHL-WTSI	Corr_Scf_N50	178979	431598	710910	847100	859273
Broad-DOEJGI-BGI-CSHL-WTSI	Corr_Scf_Mean	213112	509997	778987	958350	983241
Broad-DOEJGI-BGI-WTSI-CSHL	Assembly_Size	119172411	116384340	112790336	112537191	112545694
Broad-DOEJGI-BGI-WTSI-CSHL	Missing_Ref_Bases_%	0.64	0.41	0.22	0.22	0.19
Broad-DOEJGI-BGI-WTSI-CSHL	Missing_Assem_Bases_%	2.9	3.1	0.11	0.11	0.11
Broad-DOEJGI-BGI-WTSI-CSHL	Missing_Assem_Ctgs_%	1.48	2.16	0	0	0
Broad-DOEJGI-BGI-WTSI-CSHL	Dup_Ref_Bases	4027196	1025738	693321	468916	433289
Broad-DOEJGI-BGI-WTSI-CSHL	Comp_Ref_Bases	714001	728304	550974	558908	528631
Broad-DOEJGI-BGI-WTSI-CSHL	SNPs	46874	47728	49880	50019	50578
Broad-DOEJGI-BGI-WTSI-CSHL	Indels_<5	29642	29887	30105	30113	30253
Broad-DOEJGI-BGI-WTSI-CSHL	Indels_>=5	7403	7477	7532	7478	7517
Broad-DOEJGI-BGI-WTSI-CSHL	Inversions	87	98	98	96	106
Broad-DOEJGI-BGI-WTSI-CSHL	Relocations	69	70	67	59	63
Broad-DOEJGI-BGI-WTSI-CSHL	Translocations	3	3	2	2	2
Broad-DOEJGI-BGI-WTSI-CSHL	Contig_N50	215464	204621	301210	250978	268001
Broad-DOEJGI-BGI-WTSI-CSHL	Contig_Max	858807	779164	1289644	1079258	1079307
Broad-DOEJGI-BGI-WTSI-CSHL	Contig_Mean	254609.81	244068.51	371227.49	301664.35	319866.25
Broad-DOEJGI-BGI-WTSI-CSHL	Corr_Contig_N50	20290	20453	21157	21063	21082
Broad-DOEJGI-BGI-WTSI-CSHL	Corr_Contig_N50_count	1720	1709	1656	1667	1665
Broad-DOEJGI-BGI-WTSI-CSHL	Corr_Contig_Max	111726	111726	111726	111726	111726
Broad-DOEJGI-BGI-WTSI-CSHL	Corr_Contig_Mean	24574.56	24625.35	25375.56	25224.38	25238.95
Broad-DOEJGI-BGI-WTSI-CSHL	Scf_N50	8396795	9341081	11570947	11571502	11574637
Broad-DOEJGI-BGI-WTSI-CSHL	Scf_Max	17101185	25393313	38670337	38674470	38674710
Broad-DOEJGI-BGI-WTSI-CSHL	Scf_Mean	8883987.26	11564726.01	19238498.48	19242576.47	19308721.65
Broad-DOEJGI-BGI-WTSI-CSHL	Corr_Scf_N50	178979	431598	710910	859084	918392
Broad-DOEJGI-BGI-WTSI-CSHL	Corr_Scf_Mean	213112	509997	778987	919402	1018478
Broad-DOEJGI-CSHL-BGI-WTSI	Assembly_Size	119172411	116384340	116078662	112654748	112508939
Broad-DOEJGI-CSHL-BGI-WTSI	Missing_Ref_Bases_%	0.64	0.41	0.29	0.18	0.19
Broad-DOEJGI-CSHL-BGI-WTSI	Missing_Assem_Bases_%	2.9	3.1	3.07	0.11	0.11
Broad-DOEJGI-CSHL-BGI-WTSI	Missing_Assem_Ctgs_%	1.48	2.16	2.04	0	0
Broad-DOEJGI-CSHL-BGI-WTSI	Dup_Ref_Bases	4027196	1025738	678562	517122	398962
Broad-DOEJGI-CSHL-BGI-WTSI	Comp_Ref_Bases	714001	728304	673497	523902	534509
Broad-DOEJGI-CSHL-BGI-WTSI	SNPs	46874	47728	48929	50367	50422
Broad-DOEJGI-CSHL-BGI-WTSI	Indels_<5	29642	29887	30148	30305	30289
Broad-DOEJGI-CSHL-BGI-WTSI	Indels_>=5	7403	7477	7548	7576	7526
Broad-DOEJGI-CSHL-BGI-WTSI	Inversions	87	98	110	105	111
Broad-DOEJGI-CSHL-BGI-WTSI	Relocations	69	70	76	70	64
Broad-DOEJGI-CSHL-BGI-WTSI	Translocations	3	3	3	4	4
Broad-DOEJGI-CSHL-BGI-WTSI	Contig_N50	215464	204621	242034	315122	258066
Broad-DOEJGI-CSHL-BGI-WTSI	Contig_Max	858807	779164	960205	1326751	1079333
Broad-DOEJGI-CSHL-BGI-WTSI	Contig_Mean	254609.81	244068.51	281911.2	384627.58	311151.25
Broad-DOEJGI-CSHL-BGI-WTSI	Corr_Contig_N50	20290	20453	20741	21099	20992
Broad-DOEJGI-CSHL-BGI-WTSI	Corr_Contig_N50_count	1720	1709	1691	1661	1672
Broad-DOEJGI-CSHL-BGI-WTSI	Corr_Contig_Max	111726	111726	111726	111726	111726
Broad-DOEJGI-CSHL-BGI-WTSI	Corr_Contig_Mean	24574.56	24625.35	24850.38	25329.56	25178.75
Broad-DOEJGI-CSHL-BGI-WTSI	Scf_N50	8396795	9341081	10585943	11573714	11574235
Broad-DOEJGI-CSHL-BGI-WTSI	Scf_Max	17101185	25393313	25393607	38668357	38672135
Broad-DOEJGI-CSHL-BGI-WTSI	Scf_Mean	8883987.26	11564726.01	12146045.85	19302846.4	19306533.42
Broad-DOEJGI-CSHL-BGI-WTSI	Corr_Scf_N50	178979	431598	623268	847100	918393
Broad-DOEJGI-CSHL-BGI-WTSI	Corr_Scf_Mean	213112	509997	733310	900696	1026689
Broad-DOEJGI-CSHL-WTSI-BGI	Assembly_Size	119172411	116384340	116078662	115908684	112577270
Broad-DOEJGI-CSHL-WTSI-BGI	Missing_Ref_Bases_%	0.64	0.41	0.29	0.27	0.19
Broad-DOEJGI-CSHL-WTSI-BGI	Missing_Assem_Bases_%	2.9	3.1	3.07	3.07	0.11
Broad-DOEJGI-CSHL-WTSI-BGI	Missing_Assem_Ctgs_%	1.48	2.16	2.04	1.92	0
Broad-DOEJGI-CSHL-WTSI-BGI	Dup_Ref_Bases	4027196	1025738	678562	504409	454704
Broad-DOEJGI-CSHL-WTSI-BGI	Comp_Ref_Bases	714001	728304	673497	675819	526316
Broad-DOEJGI-CSHL-WTSI-BGI	SNPs	46874	47728	48929	49101	50411
Broad-DOEJGI-CSHL-WTSI-BGI	Indels_<5	29642	29887	30148	30129	30287
Broad-DOEJGI-CSHL-WTSI-BGI	Indels_>=5	7403	7477	7548	7496	7531
Broad-DOEJGI-CSHL-WTSI-BGI	Inversions	87	98	110	111	111
Broad-DOEJGI-CSHL-WTSI-BGI	Relocations	69	70	76	70	65
Broad-DOEJGI-CSHL-WTSI-BGI	Translocations	3	3	3	3	4
Broad-DOEJGI-CSHL-WTSI-BGI	Contig_N50	215464	204621	242034	215464	267855
Broad-DOEJGI-CSHL-WTSI-BGI	Contig_Max	858807	779164	960205	1079140	1079333
Broad-DOEJGI-CSHL-WTSI-BGI	Contig_Mean	254609.81	244068.51	281911.2	252077.05	316154.13
Broad-DOEJGI-CSHL-WTSI-BGI	Corr_Contig_N50	20290	20453	20741	20729	20980
Broad-DOEJGI-CSHL-WTSI-BGI	Corr_Contig_N50_count	1720	1709	1691	1695	1671
Broad-DOEJGI-CSHL-WTSI-BGI	Corr_Contig_Max	111726	111726	111726	111726	111726
Broad-DOEJGI-CSHL-WTSI-BGI	Corr_Contig_Mean	24574.56	24625.35	24850.38	24817.23	25204.73
Broad-DOEJGI-CSHL-WTSI-BGI	Scf_N50	8396795	9341081	10585943	10586515	11574217
Broad-DOEJGI-CSHL-WTSI-BGI	Scf_Max	17101185	25393313	25393607	25397261	38670382
Broad-DOEJGI-CSHL-WTSI-BGI	Scf_Mean	8883987.26	11564726.01	12146045.85	12503634.27	19305231.16
Broad-DOEJGI-CSHL-WTSI-BGI	Corr_Scf_N50	178979	431598	623268	647554	839158
Broad-DOEJGI-CSHL-WTSI-BGI	Corr_Scf_Mean	213112	509997	733310	784868	895684
Broad-DOEJGI-WTSI-BGI-CSHL	Assembly_Size	119172411	116384340	115923114	112635640	112553781
Broad-DOEJGI-WTSI-BGI-CSHL	Missing_Ref_Bases_%	0.64	0.41	0.35	0.22	0.19
Broad-DOEJGI-WTSI-BGI-CSHL	Missing_Assem_Bases_%	2.9	3.1	3.07	0.11	0.11
Broad-DOEJGI-WTSI-BGI-CSHL	Missing_Assem_Ctgs_%	1.48	2.16	2.06	0	0
Broad-DOEJGI-WTSI-BGI-CSHL	Dup_Ref_Bases	4027196	1025738	614734	553757	437447
Broad-DOEJGI-WTSI-BGI-CSHL	Comp_Ref_Bases	714001	728304	732377	554421	525302
Broad-DOEJGI-WTSI-BGI-CSHL	SNPs	46874	47728	48229	50011	50579
Broad-DOEJGI-WTSI-BGI-CSHL	Indels_<5	29642	29887	29921	30108	30255
Broad-DOEJGI-WTSI-BGI-CSHL	Indels_>=5	7403	7477	7426	7478	7511
Broad-DOEJGI-WTSI-BGI-CSHL	Inversions	87	98	91	98	106
Broad-DOEJGI-WTSI-BGI-CSHL	Relocations	69	70	63	61	66
Broad-DOEJGI-WTSI-BGI-CSHL	Translocations	3	3	3	1	2
Broad-DOEJGI-WTSI-BGI-CSHL	Contig_N50	215464	204621	186791	248062	267855
Broad-DOEJGI-WTSI-BGI-CSHL	Contig_Max	858807	779164	859016	1079258	1079307
Broad-DOEJGI-WTSI-BGI-CSHL	Contig_Mean	254609.81	244068.51	216127.66	299297.2	321909.26
Broad-DOEJGI-WTSI-BGI-CSHL	Corr_Contig_N50	20290	20453	20507	21062	21063
Broad-DOEJGI-WTSI-BGI-CSHL	Corr_Contig_N50_count	1720	1709	1707	1669	1668
Broad-DOEJGI-WTSI-BGI-CSHL	Corr_Contig_Max	111726	111726	111726	111726	111726
Broad-DOEJGI-WTSI-BGI-CSHL	Corr_Contig_Mean	24574.56	24625.35	24620.7	25204.14	25214.99
Broad-DOEJGI-WTSI-BGI-CSHL	Scf_N50	8396795	9341081	10583476	11571508	11574643
Broad-DOEJGI-WTSI-BGI-CSHL	Scf_Max	17101185	25393313	25397768	38672959	38673024
Broad-DOEJGI-WTSI-BGI-CSHL	Scf_Mean	8883987.26	11564726.01	12377378.71	19241465.63	19307438.15
Broad-DOEJGI-WTSI-BGI-CSHL	Corr_Scf_N50	178979	431598	638941	752382	850973
Broad-DOEJGI-WTSI-BGI-CSHL	Corr_Scf_Mean	213112	509997	708141	865838	1013856
Broad-DOEJGI-WTSI-CSHL-BGI	Assembly_Size	119172411	116384340	115923114	115947881	112596908
Broad-DOEJGI-WTSI-CSHL-BGI	Missing_Ref_Bases_%	0.64	0.41	0.35	0.27	0.19
Broad-DOEJGI-WTSI-CSHL-BGI	Missing_Assem_Bases_%	2.9	3.1	3.07	3.07	0.11
Broad-DOEJGI-WTSI-CSHL-BGI	Missing_Assem_Ctgs_%	1.48	2.16	2.06	1.91	0
Broad-DOEJGI-WTSI-CSHL-BGI	Dup_Ref_Bases	4027196	1025738	614734	541995	471131
Broad-DOEJGI-WTSI-CSHL-BGI	Comp_Ref_Bases	714001	728304	732377	675947	527610
Broad-DOEJGI-WTSI-CSHL-BGI	SNPs	46874	47728	48229	49196	50454
Broad-DOEJGI-WTSI-CSHL-BGI	Indels_<5	29642	29887	29921	30124	30263
Broad-DOEJGI-WTSI-CSHL-BGI	Indels_>=5	7403	7477	7426	7486	7520
Broad-DOEJGI-WTSI-CSHL-BGI	Inversions	87	98	91	113	111
Broad-DOEJGI-WTSI-CSHL-BGI	Relocations	69	70	63	69	67
Broad-DOEJGI-WTSI-CSHL-BGI	Translocations	3	3	3	4	2
Broad-DOEJGI-WTSI-CSHL-BGI	Contig_N50	215464	204621	186791	213141	258665
Broad-DOEJGI-WTSI-CSHL-BGI	Contig_Max	858807	779164	859016	1079140	1079333
Broad-DOEJGI-WTSI-CSHL-BGI	Contig_Mean	254609.81	244068.51	216127.66	248948.67	317620.19
Broad-DOEJGI-WTSI-CSHL-BGI	Corr_Contig_N50	20290	20453	20507	20733	20980
Broad-DOEJGI-WTSI-CSHL-BGI	Corr_Contig_N50_count	1720	1709	1707	1697	1673
Broad-DOEJGI-WTSI-CSHL-BGI	Corr_Contig_Max	111726	111726	111726	111726	111726
Broad-DOEJGI-WTSI-CSHL-BGI	Corr_Contig_Mean	24574.56	24625.35	24620.7	24761.48	25139.55
Broad-DOEJGI-WTSI-CSHL-BGI	Scf_N50	8396795	9341081	10583476	10586529	11574251
Broad-DOEJGI-WTSI-CSHL-BGI	Scf_Max	17101185	25393313	25397768	25397345	38670677
Broad-DOEJGI-WTSI-CSHL-BGI	Scf_Mean	8883987.26	11564726.01	12377378.71	12503698.04	19305547.47
Broad-DOEJGI-WTSI-CSHL-BGI	Corr_Scf_N50	178979	431598	638941	638511	831472
Broad-DOEJGI-WTSI-CSHL-BGI	Corr_Scf_Mean	213112	509997	708141	774580	895218
Broad-WTSI-BGI-CSHL-DOEJGI	Assembly_Size	119172411	116096453	112704820	112544529	112474876
Broad-WTSI-BGI-CSHL-DOEJGI	Missing_Ref_Bases_%	0.64	0.43	0.25	0.22	0.21
Broad-WTSI-BGI-CSHL-DOEJGI	Missing_Assem_Bases_%	2.9	2.94	0.12	0.13	0.12
Broad-WTSI-BGI-CSHL-DOEJGI	Missing_Assem_Ctgs_%	1.48	1.97	0	0	0
Broad-WTSI-BGI-CSHL-DOEJGI	Dup_Ref_Bases	4027196	970979	629613	430424	360540
Broad-WTSI-BGI-CSHL-DOEJGI	Comp_Ref_Bases	714001	721980	542277	512342	516141
Broad-WTSI-BGI-CSHL-DOEJGI	SNPs	46874	47968	49956	50486	50534
Broad-WTSI-BGI-CSHL-DOEJGI	Indels_<5	29642	29873	30061	30213	30219
Broad-WTSI-BGI-CSHL-DOEJGI	Indels_>=5	7403	7413	7491	7528	7490
Broad-WTSI-BGI-CSHL-DOEJGI	Inversions	87	90	99	104	102
Broad-WTSI-BGI-CSHL-DOEJGI	Relocations	69	66	61	59	54
Broad-WTSI-BGI-CSHL-DOEJGI	Translocations	3	3	1	2	2
Broad-WTSI-BGI-CSHL-DOEJGI	Contig_N50	215464	207106	296802	326658	275641
Broad-WTSI-BGI-CSHL-DOEJGI	Contig_Max	858807	858807	1079051	1326704	1188969
Broad-WTSI-BGI-CSHL-DOEJGI	Contig_Mean	254609.81	236754.05	347274.56	383807.67	336063.06
Broad-WTSI-BGI-CSHL-DOEJGI	Corr_Contig_N50	20290	20497	21099	21105	21105
Broad-WTSI-BGI-CSHL-DOEJGI	Corr_Contig_N50_count	1720	1702	1656	1654	1657
Broad-WTSI-BGI-CSHL-DOEJGI	Corr_Contig_Max	111726	111726	111726	111726	111726
Broad-WTSI-BGI-CSHL-DOEJGI	Corr_Contig_Mean	24574.56	24794.49	25455.39	25478.02	25392.83
Broad-WTSI-BGI-CSHL-DOEJGI	Scf_N50	8396795	10585252	10629495	11575892	11575743
Broad-WTSI-BGI-CSHL-DOEJGI	Scf_Max	17101185	25398501	30292065	38672539	38673549
Broad-WTSI-BGI-CSHL-DOEJGI	Scf_Mean	8883987.26	12218546.09	14728046.23	19304970.1	19306355.34
Broad-WTSI-BGI-CSHL-DOEJGI	Corr_Scf_N50	178979	517112	726171	839257	849331
Broad-WTSI-BGI-CSHL-DOEJGI	Corr_Scf_Mean	213112	572254	818648	1042716	1086122
Broad-WTSI-BGI-DOEJGI-CSHL	Assembly_Size	119172411	116096453	112704820	112485188	112521443
Broad-WTSI-BGI-DOEJGI-CSHL	Missing_Ref_Bases_%	0.64	0.43	0.25	0.23	0.21
Broad-WTSI-BGI-DOEJGI-CSHL	Missing_Assem_Bases_%	2.9	2.94	0.12	0.12	0.12
Broad-WTSI-BGI-DOEJGI-CSHL	Missing_Assem_Ctgs_%	1.48	1.97	0	0	0
Broad-WTSI-BGI-DOEJGI-CSHL	Dup_Ref_Bases	4027196	970979	629613	413855	402738
Broad-WTSI-BGI-DOEJGI-CSHL	Comp_Ref_Bases	714001	721980	542277	547330	512496
Broad-WTSI-BGI-DOEJGI-CSHL	SNPs	46874	47968	49956	50060	50537
Broad-WTSI-BGI-DOEJGI-CSHL	Indels_<5	29642	29873	30061	30082	30230
Broad-WTSI-BGI-DOEJGI-CSHL	Indels_>=5	7403	7413	7491	7460	7489
Broad-WTSI-BGI-DOEJGI-CSHL	Inversions	87	90	99	96	104
Broad-WTSI-BGI-DOEJGI-CSHL	Relocations	69	66	61	54	57
Broad-WTSI-BGI-DOEJGI-CSHL	Translocations	3	3	1	1	2
Broad-WTSI-BGI-DOEJGI-CSHL	Contig_N50	215464	207106	296802	248119	276090
Broad-WTSI-BGI-DOEJGI-CSHL	Contig_Max	858807	858807	1079051	945827	1188969
Broad-WTSI-BGI-DOEJGI-CSHL	Contig_Mean	254609.81	236754.05	347274.56	303804.56	337924.27
Broad-WTSI-BGI-DOEJGI-CSHL	Corr_Contig_N50	20290	20497	21099	21092	21156
Broad-WTSI-BGI-DOEJGI-CSHL	Corr_Contig_N50_count	1720	1702	1656	1659	1654
Broad-WTSI-BGI-DOEJGI-CSHL	Corr_Contig_Max	111726	111726	111726	111726	111726
Broad-WTSI-BGI-DOEJGI-CSHL	Corr_Contig_Mean	24574.56	24794.49	25455.39	25377.32	25434.72
Broad-WTSI-BGI-DOEJGI-CSHL	Scf_N50	8396795	10585252	10629495	11575016	11575828
Broad-WTSI-BGI-DOEJGI-CSHL	Scf_Max	17101185	25398501	30292065	38672942	38673925
Broad-WTSI-BGI-DOEJGI-CSHL	Scf_Mean	8883987.26	12218546.09	14728046.23	19240512.8	19306576.88
Broad-WTSI-BGI-DOEJGI-CSHL	Corr_Scf_N50	178979	517112	726171	814807	839257
Broad-WTSI-BGI-DOEJGI-CSHL	Corr_Scf_Mean	213112	572254	818648	974593	1072663
Broad-WTSI-CSHL-BGI-DOEJGI	Assembly_Size	119172411	116096453	115988119	112602068	112493975
Broad-WTSI-CSHL-BGI-DOEJGI	Missing_Ref_Bases_%	0.64	0.43	0.32	0.22	0.22
Broad-WTSI-CSHL-BGI-DOEJGI	Missing_Assem_Bases_%	2.9	2.94	3.1	0.13	0.12
Broad-WTSI-CSHL-BGI-DOEJGI	Missing_Assem_Ctgs_%	1.48	1.97	2.05	0	0
Broad-WTSI-CSHL-BGI-DOEJGI	Dup_Ref_Bases	4027196	970979	607170	489051	373977
Broad-WTSI-CSHL-BGI-DOEJGI	Comp_Ref_Bases	714001	721980	666513	518236	518781
Broad-WTSI-CSHL-BGI-DOEJGI	SNPs	46874	47968	49185	50433	50466
Broad-WTSI-CSHL-BGI-DOEJGI	Indels_<5	29642	29873	30113	30220	30225
Broad-WTSI-CSHL-BGI-DOEJGI	Indels_>=5	7403	7413	7502	7545	7508
Broad-WTSI-CSHL-BGI-DOEJGI	Inversions	87	90	103	105	107
Broad-WTSI-CSHL-BGI-DOEJGI	Relocations	69	66	68	63	60
Broad-WTSI-CSHL-BGI-DOEJGI	Translocations	3	3	5	2	2
Broad-WTSI-CSHL-BGI-DOEJGI	Contig_N50	215464	207106	248158	314072	266179
Broad-WTSI-CSHL-BGI-DOEJGI	Contig_Max	858807	858807	1078933	1326778	1189043
Broad-WTSI-CSHL-BGI-DOEJGI	Contig_Mean	254609.81	236754.05	280788.96	374928.39	333070.44
Broad-WTSI-CSHL-BGI-DOEJGI	Corr_Contig_N50	20290	20497	20755	21033	21049
Broad-WTSI-CSHL-BGI-DOEJGI	Corr_Contig_N50_count	1720	1702	1686	1661	1663
Broad-WTSI-CSHL-BGI-DOEJGI	Corr_Contig_Max	111726	111726	111726	111726	111726
Broad-WTSI-CSHL-BGI-DOEJGI	Corr_Contig_Mean	24574.56	24794.49	25005.21	25387.07	25309.11
Broad-WTSI-CSHL-BGI-DOEJGI	Scf_N50	8396795	10585252	10581363	11569974	11570235
Broad-WTSI-CSHL-BGI-DOEJGI	Scf_Max	17101185	25398501	25397384	38668736	38669854
Broad-WTSI-CSHL-BGI-DOEJGI	Scf_Mean	8883987.26	12218546.09	12447988.38	19301035.09	19302427.19
Broad-WTSI-CSHL-BGI-DOEJGI	Corr_Scf_N50	178979	517112	639401	825532	849331
Broad-WTSI-CSHL-BGI-DOEJGI	Corr_Scf_Mean	213112	572254	787348	982757	1060869
Broad-WTSI-CSHL-DOEJGI-BGI	Assembly_Size	119172411	116096453	115988119	115810595	112560523
Broad-WTSI-CSHL-DOEJGI-BGI	Missing_Ref_Bases_%	0.64	0.43	0.32	0.32	0.21
Broad-WTSI-CSHL-DOEJGI-BGI	Missing_Assem_Bases_%	2.9	2.94	3.1	3.1	0.12
Broad-WTSI-CSHL-DOEJGI-BGI	Missing_Assem_Ctgs_%	1.48	1.97	2.05	1.88	0
Broad-WTSI-CSHL-DOEJGI-BGI	Dup_Ref_Bases	4027196	970979	607170	434281	433811
Broad-WTSI-CSHL-DOEJGI-BGI	Comp_Ref_Bases	714001	721980	666513	664221	518719
Broad-WTSI-CSHL-DOEJGI-BGI	SNPs	46874	47968	49185	49189	50523
Broad-WTSI-CSHL-DOEJGI-BGI	Indels_<5	29642	29873	30113	30100	30238
Broad-WTSI-CSHL-DOEJGI-BGI	Indels_>=5	7403	7413	7502	7458	7502
Broad-WTSI-CSHL-DOEJGI-BGI	Inversions	87	90	103	106	100
Broad-WTSI-CSHL-DOEJGI-BGI	Relocations	69	66	68	67	62
Broad-WTSI-CSHL-DOEJGI-BGI	Translocations	3	3	5	4	2
Broad-WTSI-CSHL-DOEJGI-BGI	Contig_N50	215464	207106	248158	210037	279286
Broad-WTSI-CSHL-DOEJGI-BGI	Contig_Max	858807	858807	1078933	875893	1189063
Broad-WTSI-CSHL-DOEJGI-BGI	Contig_Mean	254609.81	236754.05	280788.96	244605.51	337088.7
Broad-WTSI-CSHL-DOEJGI-BGI	Corr_Contig_N50	20290	20497	20755	20734	21082
Broad-WTSI-CSHL-DOEJGI-BGI	Corr_Contig_N50_count	1720	1702	1686	1693	1659
Broad-WTSI-CSHL-DOEJGI-BGI	Corr_Contig_Max	111726	111726	111726	111726	111726
Broad-WTSI-CSHL-DOEJGI-BGI	Corr_Contig_Mean	24574.56	24794.49	25005.21	24820.49	25357.85
Broad-WTSI-CSHL-DOEJGI-BGI	Scf_N50	8396795	10585252	10581363	10581694	11570251
Broad-WTSI-CSHL-DOEJGI-BGI	Scf_Max	17101185	25398501	25397384	25398410	38672252
Broad-WTSI-CSHL-DOEJGI-BGI	Scf_Mean	8883987.26	12218546.09	12447988.38	12501749.85	19304084.89
Broad-WTSI-CSHL-DOEJGI-BGI	Corr_Scf_N50	178979	517112	639401	647507	839392
Broad-WTSI-CSHL-DOEJGI-BGI	Corr_Scf_Mean	213112	572254	787348	871434	998442
Broad-WTSI-DOEJGI-BGI-CSHL	Assembly_Size	119172411	116096453	115857459	112627894	112547134
Broad-WTSI-DOEJGI-BGI-CSHL	Missing_Ref_Bases_%	0.64	0.43	0.36	0.23	0.21
Broad-WTSI-DOEJGI-BGI-CSHL	Missing_Assem_Bases_%	2.9	2.94	3.09	0.12	0.12
Broad-WTSI-DOEJGI-BGI-CSHL	Missing_Assem_Ctgs_%	1.48	1.97	2.04	0	0
Broad-WTSI-DOEJGI-BGI-CSHL	Dup_Ref_Bases	4027196	970979	549748	534012	422396
Broad-WTSI-DOEJGI-BGI-CSHL	Comp_Ref_Bases	714001	721980	726159	547605	514580
Broad-WTSI-DOEJGI-BGI-CSHL	SNPs	46874	47968	48262	50037	50546
Broad-WTSI-DOEJGI-BGI-CSHL	Indels_<5	29642	29873	29933	30093	30230
Broad-WTSI-DOEJGI-BGI-CSHL	Indels_>=5	7403	7413	7406	7463	7492
Broad-WTSI-DOEJGI-BGI-CSHL	Inversions	87	90	93	94	102
Broad-WTSI-DOEJGI-BGI-CSHL	Relocations	69	66	66	60	62
Broad-WTSI-DOEJGI-BGI-CSHL	Translocations	3	3	3	1	2
Broad-WTSI-DOEJGI-BGI-CSHL	Contig_N50	215464	207106	189175	255795	276519
Broad-WTSI-DOEJGI-BGI-CSHL	Contig_Max	858807	858807	748448	1079260	1189037
Broad-WTSI-DOEJGI-BGI-CSHL	Contig_Mean	254609.81	236754.05	216871.17	302568.63	331361.41
Broad-WTSI-DOEJGI-BGI-CSHL	Corr_Contig_N50	20290	20497	20502	21099	21126
Broad-WTSI-DOEJGI-BGI-CSHL	Corr_Contig_N50_count	1720	1702	1705	1659	1656
Broad-WTSI-DOEJGI-BGI-CSHL	Corr_Contig_Max	111726	111726	111726	111726	111726
Broad-WTSI-DOEJGI-BGI-CSHL	Corr_Contig_Mean	24574.56	24794.49	24680.51	25375.8	25396.08
Broad-WTSI-DOEJGI-BGI-CSHL	Scf_N50	8396795	10585252	10578920	11567668	11570803
Broad-WTSI-DOEJGI-BGI-CSHL	Scf_Max	17101185	25398501	25399340	38673021	38673445
Broad-WTSI-DOEJGI-BGI-CSHL	Scf_Mean	8883987.26	12218546.09	12375525.34	19239039.86	19305179.01
Broad-WTSI-DOEJGI-BGI-CSHL	Corr_Scf_N50	178979	517112	647544	762837	839257
Broad-WTSI-DOEJGI-BGI-CSHL	Corr_Scf_Mean	213112	572254	776229	942989	1071557
Broad-WTSI-DOEJGI-CSHL-BGI	Assembly_Size	119172411	116096453	115857459	115900553	112590575
Broad-WTSI-DOEJGI-CSHL-BGI	Missing_Ref_Bases_%	0.64	0.43	0.36	0.31	0.21
Broad-WTSI-DOEJGI-CSHL-BGI	Missing_Assem_Bases_%	2.9	2.94	3.09	3.1	0.12
Broad-WTSI-DOEJGI-CSHL-BGI	Missing_Assem_Ctgs_%	1.48	1.97	2.04	1.76	0
Broad-WTSI-DOEJGI-CSHL-BGI	Dup_Ref_Bases	4027196	970979	549748	518582	461502
Broad-WTSI-DOEJGI-CSHL-BGI	Comp_Ref_Bases	714001	721980	726159	669772	517950
Broad-WTSI-DOEJGI-CSHL-BGI	SNPs	46874	47968	48262	49139	50415
Broad-WTSI-DOEJGI-CSHL-BGI	Indels_<5	29642	29873	29933	30119	30248
Broad-WTSI-DOEJGI-CSHL-BGI	Indels_>=5	7403	7413	7406	7462	7504
Broad-WTSI-DOEJGI-CSHL-BGI	Inversions	87	90	93	109	103
Broad-WTSI-DOEJGI-CSHL-BGI	Relocations	69	66	66	69	63
Broad-WTSI-DOEJGI-CSHL-BGI	Translocations	3	3	3	5	4
Broad-WTSI-DOEJGI-CSHL-BGI	Contig_N50	215464	207106	189175	213141	272435
Broad-WTSI-DOEJGI-CSHL-BGI	Contig_Max	858807	858807	748448	960889	1189037
Broad-WTSI-DOEJGI-CSHL-BGI	Contig_Mean	254609.81	236754.05	216871.17	248023.78	329504.29
Broad-WTSI-DOEJGI-CSHL-BGI	Corr_Contig_N50	20290	20497	20502	20746	21076
Broad-WTSI-DOEJGI-CSHL-BGI	Corr_Contig_N50_count	1720	1702	1705	1691	1662
Broad-WTSI-DOEJGI-CSHL-BGI	Corr_Contig_Max	111726	111726	111726	111726	111726
Broad-WTSI-DOEJGI-CSHL-BGI	Corr_Contig_Mean	24574.56	24794.49	24680.51	24855.74	25317.57
Broad-WTSI-DOEJGI-CSHL-BGI	Scf_N50	8396795	10585252	10578920	10581937	11570366
Broad-WTSI-DOEJGI-CSHL-BGI	Scf_Max	17101185	25398501	25399340	25398656	38670917
Broad-WTSI-DOEJGI-CSHL-BGI	Scf_Mean	8883987.26	12218546.09	12375525.34	12501584.79	19303152.73
Broad-WTSI-DOEJGI-CSHL-BGI	Corr_Scf_N50	178979	517112	647544	642292	801072
Broad-WTSI-DOEJGI-CSHL-BGI	Corr_Scf_Mean	213112	572254	776229	874962	995674
CSHL-BGI-Broad-DOEJGI-WTSI	Assembly_Size	116967060	112308814	112066513	111978790	111943999
CSHL-BGI-Broad-DOEJGI-WTSI	Missing_Ref_Bases_%	0.17	0.2	0.21	0.25	0.27
CSHL-BGI-Broad-DOEJGI-WTSI	Missing_Assem_Bases_%	4.18	0.12	0.12	0.11	0.11
CSHL-BGI-Broad-DOEJGI-WTSI	Missing_Assem_Ctgs_%	1.41	0.14	0.07	0.06	0.07
CSHL-BGI-Broad-DOEJGI-WTSI	Dup_Ref_Bases	275512	409444	217497	195476	190633
CSHL-BGI-Broad-DOEJGI-WTSI	Comp_Ref_Bases	761450	649028	625691	660582	668892
CSHL-BGI-Broad-DOEJGI-WTSI	SNPs	223815	225263	225611	225403	225334
CSHL-BGI-Broad-DOEJGI-WTSI	Indels_<5	30580	30889	31021	31018	31029
CSHL-BGI-Broad-DOEJGI-WTSI	Indels_>=5	7717	7997	8055	7950	7893
CSHL-BGI-Broad-DOEJGI-WTSI	Inversions	168	131	137	134	130
CSHL-BGI-Broad-DOEJGI-WTSI	Relocations	117	107	110	108	100
CSHL-BGI-Broad-DOEJGI-WTSI	Translocations	89	50	44	39	39
CSHL-BGI-Broad-DOEJGI-WTSI	Contig_N50	78389	88182	91185	82958	81290
CSHL-BGI-Broad-DOEJGI-WTSI	Contig_Max	772027	358632	358632	361083	350236
CSHL-BGI-Broad-DOEJGI-WTSI	Contig_Mean	105903.7	105052.06	109496.94	101390.93	97709.64
CSHL-BGI-Broad-DOEJGI-WTSI	Corr_Contig_N50	16787	17620	17726	17677	17773
CSHL-BGI-Broad-DOEJGI-WTSI	Corr_Contig_N50_count	2078	1996	1987	1991	1989
CSHL-BGI-Broad-DOEJGI-WTSI	Corr_Contig_Max	105980	105980	105980	105980	105980
CSHL-BGI-Broad-DOEJGI-WTSI	Corr_Contig_Mean	20070.9	20926.84	21031.01	20975.42	20968.3
CSHL-BGI-Broad-DOEJGI-WTSI	Scf_N50	3254796	3413068	3413120	3412419	3412488
CSHL-BGI-Broad-DOEJGI-WTSI	Scf_Max	8283751	8286532	8286702	8286745	8287005
CSHL-BGI-Broad-DOEJGI-WTSI	Scf_Mean	3845466.47	3795040.81	3795227.3	3795869.44	3796043.78
CSHL-BGI-Broad-DOEJGI-WTSI	Corr_Scf_N50	627796	837408	880645	904675	912689
CSHL-BGI-Broad-DOEJGI-WTSI	Corr_Scf_Mean	787810	924887	889037	916323	926447
CSHL-BGI-Broad-WTSI-DOEJGI	Assembly_Size	116967060	112308814	112066513	111966478	111925749
CSHL-BGI-Broad-WTSI-DOEJGI	Missing_Ref_Bases_%	0.17	0.2	0.21	0.26	0.28
CSHL-BGI-Broad-WTSI-DOEJGI	Missing_Assem_Bases_%	4.18	0.12	0.12	0.11	0.11
CSHL-BGI-Broad-WTSI-DOEJGI	Missing_Assem_Ctgs_%	1.41	0.14	0.07	0.07	0.06
CSHL-BGI-Broad-WTSI-DOEJGI	Dup_Ref_Bases	275512	409444	217497	194265	187123
CSHL-BGI-Broad-WTSI-DOEJGI	Comp_Ref_Bases	761450	649028	625691	649155	672594
CSHL-BGI-Broad-WTSI-DOEJGI	SNPs	223815	225263	225611	225436	225308
CSHL-BGI-Broad-WTSI-DOEJGI	Indels_<5	30580	30889	31021	31043	31031
CSHL-BGI-Broad-WTSI-DOEJGI	Indels_>=5	7717	7997	8055	7961	7883
CSHL-BGI-Broad-WTSI-DOEJGI	Inversions	168	131	137	132	130
CSHL-BGI-Broad-WTSI-DOEJGI	Relocations	117	107	110	104	106
CSHL-BGI-Broad-WTSI-DOEJGI	Translocations	89	50	44	42	39
CSHL-BGI-Broad-WTSI-DOEJGI	Contig_N50	78389	88182	91185	82875	79595
CSHL-BGI-Broad-WTSI-DOEJGI	Contig_Max	772027	358632	358632	350329	350236
CSHL-BGI-Broad-WTSI-DOEJGI	Contig_Mean	105903.7	105052.06	109496.94	100385.02	96433.32
CSHL-BGI-Broad-WTSI-DOEJGI	Corr_Contig_N50	16787	17620	17726	17629	17627
CSHL-BGI-Broad-WTSI-DOEJGI	Corr_Contig_N50_count	2078	1996	1987	2001	2001
CSHL-BGI-Broad-WTSI-DOEJGI	Corr_Contig_Max	105980	105980	105980	105980	105980
CSHL-BGI-Broad-WTSI-DOEJGI	Corr_Contig_Mean	20070.9	20926.84	21031.01	20854.71	20855.4
CSHL-BGI-Broad-WTSI-DOEJGI	Scf_N50	3254796	3413068	3413120	3413228	3412689
CSHL-BGI-Broad-WTSI-DOEJGI	Scf_Max	8283751	8286532	8286702	8286356	8286945
CSHL-BGI-Broad-WTSI-DOEJGI	Scf_Mean	3845466.47	3795040.81	3795227.3	3795284.77	3796037.34
CSHL-BGI-Broad-WTSI-DOEJGI	Corr_Scf_N50	627796	837408	880645	890376	904675
CSHL-BGI-Broad-WTSI-DOEJGI	Corr_Scf_Mean	787810	924887	889037	904430	916076
CSHL-BGI-DOEJGI-Broad-WTSI	Assembly_Size	116967060	112308814	111987624	112017252	111952243
CSHL-BGI-DOEJGI-Broad-WTSI	Missing_Ref_Bases_%	0.17	0.2	0.25	0.23	0.27
CSHL-BGI-DOEJGI-Broad-WTSI	Missing_Assem_Bases_%	4.18	0.12	0.12	0.11	0.11
CSHL-BGI-DOEJGI-Broad-WTSI	Missing_Assem_Ctgs_%	1.41	0.14	0.09	0.07	0.07
CSHL-BGI-DOEJGI-Broad-WTSI	Dup_Ref_Bases	275512	409444	204804	205214	187537
CSHL-BGI-DOEJGI-Broad-WTSI	Comp_Ref_Bases	761450	649028	689691	648368	659906
CSHL-BGI-DOEJGI-Broad-WTSI	SNPs	223815	225263	225240	225487	225380
CSHL-BGI-DOEJGI-Broad-WTSI	Indels_<5	30580	30889	30925	31037	31048
CSHL-BGI-DOEJGI-Broad-WTSI	Indels_>=5	7717	7997	7938	7967	7903
CSHL-BGI-DOEJGI-Broad-WTSI	Inversions	168	131	129	132	128
CSHL-BGI-DOEJGI-Broad-WTSI	Relocations	117	107	107	108	102
CSHL-BGI-DOEJGI-Broad-WTSI	Translocations	89	50	45	39	39
CSHL-BGI-DOEJGI-Broad-WTSI	Contig_N50	78389	88182	81290	88117	82753
CSHL-BGI-DOEJGI-Broad-WTSI	Contig_Max	772027	358632	350236	361083	358785
CSHL-BGI-DOEJGI-Broad-WTSI	Contig_Mean	105903.7	105052.06	97142.53	105710.94	100047.15
CSHL-BGI-DOEJGI-Broad-WTSI	Corr_Contig_N50	16787	17620	17606	17958	17885
CSHL-BGI-DOEJGI-Broad-WTSI	Corr_Contig_N50_count	2078	1996	1999	1973	1981
CSHL-BGI-DOEJGI-Broad-WTSI	Corr_Contig_Max	105980	105980	105980	105980	105980
CSHL-BGI-DOEJGI-Broad-WTSI	Corr_Contig_Mean	20070.9	20926.84	20892.33	21162.47	21048.4
CSHL-BGI-DOEJGI-Broad-WTSI	Scf_N50	3254796	3413068	3412368	3412248	3412488
CSHL-BGI-DOEJGI-Broad-WTSI	Scf_Max	8283751	8286532	8286577	8286827	8286891
CSHL-BGI-DOEJGI-Broad-WTSI	Scf_Mean	3845466.47	3795040.81	3795828.8	3795940.73	3796095.42
CSHL-BGI-DOEJGI-Broad-WTSI	Corr_Scf_N50	627796	837408	870843	913258	924930
CSHL-BGI-DOEJGI-Broad-WTSI	Corr_Scf_Mean	787810	924887	943670	934607	931273
CSHL-BGI-DOEJGI-WTSI-Broad	Assembly_Size	116967060	112308814	111987624	111939386	111969502
CSHL-BGI-DOEJGI-WTSI-Broad	Missing_Ref_Bases_%	0.17	0.2	0.25	0.27	0.26
CSHL-BGI-DOEJGI-WTSI-Broad	Missing_Assem_Bases_%	4.18	0.12	0.12	0.11	0.11
CSHL-BGI-DOEJGI-WTSI-Broad	Missing_Assem_Ctgs_%	1.41	0.14	0.09	0.09	0.07
CSHL-BGI-DOEJGI-WTSI-Broad	Dup_Ref_Bases	275512	409444	204804	193810	188382
CSHL-BGI-DOEJGI-WTSI-Broad	Comp_Ref_Bases	761450	649028	689691	698084	649994
CSHL-BGI-DOEJGI-WTSI-Broad	SNPs	223815	225263	225240	225216	225400
CSHL-BGI-DOEJGI-WTSI-Broad	Indels_<5	30580	30889	30925	30951	31035
CSHL-BGI-DOEJGI-WTSI-Broad	Indels_>=5	7717	7997	7938	7881	7909
CSHL-BGI-DOEJGI-WTSI-Broad	Inversions	168	131	129	123	128
CSHL-BGI-DOEJGI-WTSI-Broad	Relocations	117	107	107	98	101
CSHL-BGI-DOEJGI-WTSI-Broad	Translocations	89	50	45	44	38
CSHL-BGI-DOEJGI-WTSI-Broad	Contig_N50	78389	88182	81290	78981	85959
CSHL-BGI-DOEJGI-WTSI-Broad	Contig_Max	772027	358632	350236	350236	358784
CSHL-BGI-DOEJGI-WTSI-Broad	Contig_Mean	105903.7	105052.06	97142.53	94454.27	102764.31
CSHL-BGI-DOEJGI-WTSI-Broad	Corr_Contig_N50	16787	17620	17606	17645	17994
CSHL-BGI-DOEJGI-WTSI-Broad	Corr_Contig_N50_count	2078	1996	1999	1997	1975
CSHL-BGI-DOEJGI-WTSI-Broad	Corr_Contig_Max	105980	105980	105980	105980	105980
CSHL-BGI-DOEJGI-WTSI-Broad	Corr_Contig_Mean	20070.9	20926.84	20892.33	20888.5	21123.6
CSHL-BGI-DOEJGI-WTSI-Broad	Scf_N50	3254796	3413068	3412368	3412530	3412423
CSHL-BGI-DOEJGI-WTSI-Broad	Scf_Max	8283751	8286532	8286577	8286901	8287216
CSHL-BGI-DOEJGI-WTSI-Broad	Scf_Mean	3845466.47	3795040.81	3795828.8	3796068.5	3796152.27
CSHL-BGI-DOEJGI-WTSI-Broad	Corr_Scf_N50	627796	837408	870843	880795	917695
CSHL-BGI-DOEJGI-WTSI-Broad	Corr_Scf_Mean	787810	924887	943670	928249	927071
CSHL-BGI-WTSI-Broad-DOEJGI	Assembly_Size	116967060	112308814	111982504	111988340	111947102
CSHL-BGI-WTSI-Broad-DOEJGI	Missing_Ref_Bases_%	0.17	0.2	0.26	0.25	0.27
CSHL-BGI-WTSI-Broad-DOEJGI	Missing_Assem_Bases_%	4.18	0.12	0.11	0.11	0.11
CSHL-BGI-WTSI-Broad-DOEJGI	Missing_Assem_Ctgs_%	1.41	0.14	0.13	0.07	0.07
CSHL-BGI-WTSI-Broad-DOEJGI	Dup_Ref_Bases	275512	409444	210058	192730	188196
CSHL-BGI-WTSI-Broad-DOEJGI	Comp_Ref_Bases	761450	649028	672976	633303	657020
CSHL-BGI-WTSI-Broad-DOEJGI	SNPs	223815	225263	225317	225502	225330
CSHL-BGI-WTSI-Broad-DOEJGI	Indels_<5	30580	30889	30964	31060	31048
CSHL-BGI-WTSI-Broad-DOEJGI	Indels_>=5	7717	7997	7947	7973	7892
CSHL-BGI-WTSI-Broad-DOEJGI	Inversions	168	131	125	133	131
CSHL-BGI-WTSI-Broad-DOEJGI	Relocations	117	107	99	102	105
CSHL-BGI-WTSI-Broad-DOEJGI	Translocations	89	50	48	40	38
CSHL-BGI-WTSI-Broad-DOEJGI	Contig_N50	78389	88182	81731	86431	82653
CSHL-BGI-WTSI-Broad-DOEJGI	Contig_Max	772027	358632	350329	358690	350236
CSHL-BGI-WTSI-Broad-DOEJGI	Contig_Mean	105903.7	105052.06	97377.11	104663.78	99836.63
CSHL-BGI-WTSI-Broad-DOEJGI	Corr_Contig_N50	16787	17620	17558	17785	17733
CSHL-BGI-WTSI-Broad-DOEJGI	Corr_Contig_N50_count	2078	1996	2010	1985	1987
CSHL-BGI-WTSI-Broad-DOEJGI	Corr_Contig_Max	105980	105980	105980	105980	105980
CSHL-BGI-WTSI-Broad-DOEJGI	Corr_Contig_Mean	20070.9	20926.84	20766.12	21016.14	21001.37
CSHL-BGI-WTSI-Broad-DOEJGI	Scf_N50	3254796	3413068	3413270	3413163	3412646
CSHL-BGI-WTSI-Broad-DOEJGI	Scf_Max	8283751	8286532	8286086	8286471	8287033
CSHL-BGI-WTSI-Broad-DOEJGI	Scf_Mean	3845466.47	3795040.81	3795133.29	3795308.57	3796079.52
CSHL-BGI-WTSI-Broad-DOEJGI	Corr_Scf_N50	627796	837408	871098	887003	904675
CSHL-BGI-WTSI-Broad-DOEJGI	Corr_Scf_Mean	787810	924887	914011	886526	909365
CSHL-BGI-WTSI-DOEJGI-Broad	Assembly_Size	116967060	112308814	111982504	111911291	111968930
CSHL-BGI-WTSI-DOEJGI-Broad	Missing_Ref_Bases_%	0.17	0.2	0.26	0.28	0.26
CSHL-BGI-WTSI-DOEJGI-Broad	Missing_Assem_Bases_%	4.18	0.12	0.11	0.11	0.11
CSHL-BGI-WTSI-DOEJGI-Broad	Missing_Assem_Ctgs_%	1.41	0.14	0.13	0.09	0.07
CSHL-BGI-WTSI-DOEJGI-Broad	Dup_Ref_Bases	275512	409444	210058	182491	189280
CSHL-BGI-WTSI-DOEJGI-Broad	Comp_Ref_Bases	761450	649028	672976	701623	650495
CSHL-BGI-WTSI-DOEJGI-Broad	SNPs	223815	225263	225317	225175	225388
CSHL-BGI-WTSI-DOEJGI-Broad	Indels_<5	30580	30889	30964	30963	31060
CSHL-BGI-WTSI-DOEJGI-Broad	Indels_>=5	7717	7997	7947	7868	7900
CSHL-BGI-WTSI-DOEJGI-Broad	Inversions	168	131	125	123	128
CSHL-BGI-WTSI-DOEJGI-Broad	Relocations	117	107	99	104	104
CSHL-BGI-WTSI-DOEJGI-Broad	Translocations	89	50	48	44	38
CSHL-BGI-WTSI-DOEJGI-Broad	Contig_N50	78389	88182	81731	77912	86016
CSHL-BGI-WTSI-DOEJGI-Broad	Contig_Max	772027	358632	350329	350236	358785
CSHL-BGI-WTSI-DOEJGI-Broad	Contig_Mean	105903.7	105052.06	97377.11	93005.71	102525.07
CSHL-BGI-WTSI-DOEJGI-Broad	Corr_Contig_N50	16787	17620	17558	17558	17994
CSHL-BGI-WTSI-DOEJGI-Broad	Corr_Contig_N50_count	2078	1996	2010	2008	1975
CSHL-BGI-WTSI-DOEJGI-Broad	Corr_Contig_Max	105980	105980	105980	105980	105980
CSHL-BGI-WTSI-DOEJGI-Broad	Corr_Contig_Mean	20070.9	20926.84	20766.12	20783.44	21115.12
CSHL-BGI-WTSI-DOEJGI-Broad	Scf_N50	3254796	3413068	3413270	3412731	3412502
CSHL-BGI-WTSI-DOEJGI-Broad	Scf_Max	8283751	8286532	8286086	8286852	8287097
CSHL-BGI-WTSI-DOEJGI-Broad	Scf_Mean	3845466.47	3795040.81	3795133.29	3796033.76	3796108.71
CSHL-BGI-WTSI-DOEJGI-Broad	Corr_Scf_N50	627796	837408	871098	880795	913144
CSHL-BGI-WTSI-DOEJGI-Broad	Corr_Scf_Mean	787810	924887	914011	920699	927766
CSHL-Broad-BGI-DOEJGI-WTSI	Assembly_Size	116967060	116961533	112071566	111971198	111939295
CSHL-Broad-BGI-DOEJGI-WTSI	Missing_Ref_Bases_%	0.17	0.22	0.21	0.25	0.27
CSHL-Broad-BGI-DOEJGI-WTSI	Missing_Assem_Bases_%	4.18	4.15	0.12	0.11	0.11
CSHL-Broad-BGI-DOEJGI-WTSI	Missing_Assem_Ctgs_%	1.41	1	0.07	0.07	0.07
CSHL-Broad-BGI-DOEJGI-WTSI	Dup_Ref_Bases	275512	403239	225108	191927	187481
CSHL-Broad-BGI-DOEJGI-WTSI	Comp_Ref_Bases	761450	674081	619977	657764	667079
CSHL-Broad-BGI-DOEJGI-WTSI	SNPs	223815	224325	225128	224965	224895
CSHL-Broad-BGI-DOEJGI-WTSI	Indels_<5	30580	30853	30982	30991	31003
CSHL-Broad-BGI-DOEJGI-WTSI	Indels_>=5	7717	8007	8052	7951	7892
CSHL-Broad-BGI-DOEJGI-WTSI	Inversions	168	132	140	139	135
CSHL-Broad-BGI-DOEJGI-WTSI	Relocations	117	110	106	103	97
CSHL-Broad-BGI-DOEJGI-WTSI	Translocations	89	51	42	37	35
CSHL-Broad-BGI-DOEJGI-WTSI	Contig_N50	78389	93145	91392	83052	81336
CSHL-Broad-BGI-DOEJGI-WTSI	Contig_Max	772027	772027	381083	581107	350236
CSHL-Broad-BGI-DOEJGI-WTSI	Contig_Mean	105903.7	121329.73	109431.01	102213.48	96945.66
CSHL-Broad-BGI-DOEJGI-WTSI	Corr_Contig_N50	16787	17613	17773	17692	17809
CSHL-Broad-BGI-DOEJGI-WTSI	Corr_Contig_N50_count	2078	2001	1986	1991	1989
CSHL-Broad-BGI-DOEJGI-WTSI	Corr_Contig_Max	105980	105980	105980	105980	105980
CSHL-Broad-BGI-DOEJGI-WTSI	Corr_Contig_Mean	20070.9	20876.77	21030.15	20969.26	20962.59
CSHL-Broad-BGI-DOEJGI-WTSI	Scf_N50	3254796	3538940	3413275	3412574	3412637
CSHL-Broad-BGI-DOEJGI-WTSI	Scf_Max	8283751	8286060	8286694	8286708	8286957
CSHL-Broad-BGI-DOEJGI-WTSI	Scf_Mean	3845466.47	3995266.99	3795154.32	3795888.18	3796075.43
CSHL-Broad-BGI-DOEJGI-WTSI	Corr_Scf_N50	627796	780505	880607	889821	889812
CSHL-Broad-BGI-DOEJGI-WTSI	Corr_Scf_Mean	787810	800393	878644	895913	904728
CSHL-Broad-BGI-WTSI-DOEJGI	Assembly_Size	116967060	116961533	112071566	111960931	111920345
CSHL-Broad-BGI-WTSI-DOEJGI	Missing_Ref_Bases_%	0.17	0.22	0.21	0.26	0.28
CSHL-Broad-BGI-WTSI-DOEJGI	Missing_Assem_Bases_%	4.18	4.15	0.12	0.11	0.11
CSHL-Broad-BGI-WTSI-DOEJGI	Missing_Assem_Ctgs_%	1.41	1	0.07	0.07	0.06
CSHL-Broad-BGI-WTSI-DOEJGI	Dup_Ref_Bases	275512	403239	225108	191720	183364
CSHL-Broad-BGI-WTSI-DOEJGI	Comp_Ref_Bases	761450	674081	619977	646555	670960
CSHL-Broad-BGI-WTSI-DOEJGI	SNPs	223815	224325	225128	224983	224856
CSHL-Broad-BGI-WTSI-DOEJGI	Indels_<5	30580	30853	30982	31014	31003
CSHL-Broad-BGI-WTSI-DOEJGI	Indels_>=5	7717	8007	8052	7963	7884
CSHL-Broad-BGI-WTSI-DOEJGI	Inversions	168	132	140	135	135
CSHL-Broad-BGI-WTSI-DOEJGI	Relocations	117	110	106	102	103
CSHL-Broad-BGI-WTSI-DOEJGI	Translocations	89	51	42	38	35
CSHL-Broad-BGI-WTSI-DOEJGI	Contig_N50	78389	93145	91392	82955	79710
CSHL-Broad-BGI-WTSI-DOEJGI	Contig_Max	772027	772027	381083	350329	350236
CSHL-Broad-BGI-WTSI-DOEJGI	Contig_Mean	105903.7	121329.73	109431.01	99895.46	95636.61
CSHL-Broad-BGI-WTSI-DOEJGI	Corr_Contig_N50	16787	17613	17773	17645	17645
CSHL-Broad-BGI-WTSI-DOEJGI	Corr_Contig_N50_count	2078	2001	1986	2001	2000
CSHL-Broad-BGI-WTSI-DOEJGI	Corr_Contig_Max	105980	105980	105980	105980	105980
CSHL-Broad-BGI-WTSI-DOEJGI	Corr_Contig_Mean	20070.9	20876.77	21030.15	20852.15	20848.38
CSHL-Broad-BGI-WTSI-DOEJGI	Scf_N50	3254796	3538940	3413275	3413377	3412838
CSHL-Broad-BGI-WTSI-DOEJGI	Scf_Max	8283751	8286060	8286694	8286348	8286908
CSHL-Broad-BGI-WTSI-DOEJGI	Scf_Mean	3845466.47	3995266.99	3795154.32	3795183.31	3796054.14
CSHL-Broad-BGI-WTSI-DOEJGI	Corr_Scf_N50	627796	780505	880607	881175	886979
CSHL-Broad-BGI-WTSI-DOEJGI	Corr_Scf_Mean	787810	800393	878644	891852	894356
CSHL-Broad-DOEJGI-BGI-WTSI	Assembly_Size	116967060	116961533	116662525	112018091	111949228
CSHL-Broad-DOEJGI-BGI-WTSI	Missing_Ref_Bases_%	0.17	0.22	0.27	0.24	0.27
CSHL-Broad-DOEJGI-BGI-WTSI	Missing_Assem_Bases_%	4.18	4.15	4.16	0.11	0.11
CSHL-Broad-DOEJGI-BGI-WTSI	Missing_Assem_Ctgs_%	1.41	1	1.22	0.07	0.07
CSHL-Broad-DOEJGI-BGI-WTSI	Dup_Ref_Bases	275512	403239	216108	202635	180133
CSHL-Broad-DOEJGI-BGI-WTSI	Comp_Ref_Bases	761450	674081	712965	642401	655209
CSHL-Broad-DOEJGI-BGI-WTSI	SNPs	223815	224325	224329	225084	224981
CSHL-Broad-DOEJGI-BGI-WTSI	Indels_<5	30580	30853	30880	30962	30975
CSHL-Broad-DOEJGI-BGI-WTSI	Indels_>=5	7717	8007	7940	7962	7896
CSHL-Broad-DOEJGI-BGI-WTSI	Inversions	168	132	134	136	131
CSHL-Broad-DOEJGI-BGI-WTSI	Relocations	117	110	105	103	98
CSHL-Broad-DOEJGI-BGI-WTSI	Translocations	89	51	43	38	36
CSHL-Broad-DOEJGI-BGI-WTSI	Contig_N50	78389	93145	85322	88751	83249
CSHL-Broad-DOEJGI-BGI-WTSI	Contig_Max	772027	772027	687586	602508	350236
CSHL-Broad-DOEJGI-BGI-WTSI	Contig_Mean	105903.7	121329.73	109141.83	106708.57	99707.33
CSHL-Broad-DOEJGI-BGI-WTSI	Corr_Contig_N50	16787	17613	17540	18055	17981
CSHL-Broad-DOEJGI-BGI-WTSI	Corr_Contig_N50_count	2078	2001	2006	1968	1978
CSHL-Broad-DOEJGI-BGI-WTSI	Corr_Contig_Max	105980	105980	105980	105980	105980
CSHL-Broad-DOEJGI-BGI-WTSI	Corr_Contig_Mean	20070.9	20876.77	20811.56	21192.02	21066.8
CSHL-Broad-DOEJGI-BGI-WTSI	Scf_N50	3254796	3538940	3538473	3412403	3412637
CSHL-Broad-DOEJGI-BGI-WTSI	Scf_Max	8283751	8286060	8286052	8286770	8286927
CSHL-Broad-DOEJGI-BGI-WTSI	Scf_Mean	3845466.47	3995266.99	3995175.19	3795787.01	3795981.88
CSHL-Broad-DOEJGI-BGI-WTSI	Corr_Scf_N50	627796	780505	797031	886908	888988
CSHL-Broad-DOEJGI-BGI-WTSI	Corr_Scf_Mean	787810	800393	811213	892076	900270
CSHL-Broad-DOEJGI-WTSI-BGI	Assembly_Size	116967060	116961533	116662525	116607000	111971386
CSHL-Broad-DOEJGI-WTSI-BGI	Missing_Ref_Bases_%	0.17	0.22	0.27	0.3	0.26
CSHL-Broad-DOEJGI-WTSI-BGI	Missing_Assem_Bases_%	4.18	4.15	4.16	4.16	0.11
CSHL-Broad-DOEJGI-WTSI-BGI	Missing_Assem_Ctgs_%	1.41	1	1.22	1.21	0.07
CSHL-Broad-DOEJGI-WTSI-BGI	Dup_Ref_Bases	275512	403239	216108	198226	189808
CSHL-Broad-DOEJGI-WTSI-BGI	Comp_Ref_Bases	761450	674081	712965	723695	647102
CSHL-Broad-DOEJGI-WTSI-BGI	SNPs	223815	224325	224329	224336	225019
CSHL-Broad-DOEJGI-WTSI-BGI	Indels_<5	30580	30853	30880	30893	30968
CSHL-Broad-DOEJGI-WTSI-BGI	Indels_>=5	7717	8007	7940	7874	7911
CSHL-Broad-DOEJGI-WTSI-BGI	Inversions	168	132	134	129	131
CSHL-Broad-DOEJGI-WTSI-BGI	Relocations	117	110	105	100	96
CSHL-Broad-DOEJGI-WTSI-BGI	Translocations	89	51	43	40	39
CSHL-Broad-DOEJGI-WTSI-BGI	Contig_N50	78389	93145	85322	82753	86971
CSHL-Broad-DOEJGI-WTSI-BGI	Contig_Max	772027	772027	687586	687586	350236
CSHL-Broad-DOEJGI-WTSI-BGI	Contig_Mean	105903.7	121329.73	109141.83	106075.19	102147.8
CSHL-Broad-DOEJGI-WTSI-BGI	Corr_Contig_N50	16787	17613	17540	17614	18095
CSHL-Broad-DOEJGI-WTSI-BGI	Corr_Contig_N50_count	2078	2001	2006	2002	1969
CSHL-Broad-DOEJGI-WTSI-BGI	Corr_Contig_Max	105980	105980	105980	105980	105980
CSHL-Broad-DOEJGI-WTSI-BGI	Corr_Contig_Mean	20070.9	20876.77	20811.56	20825.58	21180.58
CSHL-Broad-DOEJGI-WTSI-BGI	Scf_N50	3254796	3538940	3538473	3538795	3412642
CSHL-Broad-DOEJGI-WTSI-BGI	Scf_Max	8283751	8286060	8286052	8286760	8287157
CSHL-Broad-DOEJGI-WTSI-BGI	Scf_Mean	3845466.47	3995266.99	3995175.19	3995484.92	3796026.83
CSHL-Broad-DOEJGI-WTSI-BGI	Corr_Scf_N50	627796	780505	797031	779744	888897
CSHL-Broad-DOEJGI-WTSI-BGI	Corr_Scf_Mean	787810	800393	811213	830226	899045
CSHL-Broad-WTSI-BGI-DOEJGI	Assembly_Size	116967060	116961533	116648499	111996302	111944442
CSHL-Broad-WTSI-BGI-DOEJGI	Missing_Ref_Bases_%	0.17	0.22	0.28	0.25	0.27
CSHL-Broad-WTSI-BGI-DOEJGI	Missing_Assem_Bases_%	4.18	4.15	4.16	0.11	0.11
CSHL-Broad-WTSI-BGI-DOEJGI	Missing_Assem_Ctgs_%	1.41	1	1	0.07	0.07
CSHL-Broad-WTSI-BGI-DOEJGI	Dup_Ref_Bases	275512	403239	211541	201279	187706
CSHL-Broad-WTSI-BGI-DOEJGI	Comp_Ref_Bases	761450	674081	700036	631407	656407
CSHL-Broad-WTSI-BGI-DOEJGI	SNPs	223815	224325	224413	225092	224905
CSHL-Broad-WTSI-BGI-DOEJGI	Indels_<5	30580	30853	30931	30996	30986
CSHL-Broad-WTSI-BGI-DOEJGI	Indels_>=5	7717	8007	7941	7978	7896
CSHL-Broad-WTSI-BGI-DOEJGI	Inversions	168	132	126	133	135
CSHL-Broad-WTSI-BGI-DOEJGI	Relocations	117	110	104	98	99
CSHL-Broad-WTSI-BGI-DOEJGI	Translocations	89	51	46	41	38
CSHL-Broad-WTSI-BGI-DOEJGI	Contig_N50	78389	93145	84792	86964	83147
CSHL-Broad-WTSI-BGI-DOEJGI	Contig_Max	772027	772027	772027	350329	350236
CSHL-Broad-WTSI-BGI-DOEJGI	Contig_Mean	105903.7	121329.73	113511.14	103790.07	99149.57
CSHL-Broad-WTSI-BGI-DOEJGI	Corr_Contig_N50	16787	17613	17540	17896	17908
CSHL-Broad-WTSI-BGI-DOEJGI	Corr_Contig_N50_count	2078	2001	2014	1980	1980
CSHL-Broad-WTSI-BGI-DOEJGI	Corr_Contig_Max	105980	105980	105980	105980	105980
CSHL-Broad-WTSI-BGI-DOEJGI	Corr_Contig_Mean	20070.9	20876.77	20727.51	21064.85	21051.93
CSHL-Broad-WTSI-BGI-DOEJGI	Scf_N50	3254796	3538940	3539204	3413382	3412865
CSHL-Broad-WTSI-BGI-DOEJGI	Scf_Max	8283751	8286060	8286004	8286433	8286959
CSHL-Broad-WTSI-BGI-DOEJGI	Scf_Mean	3845466.47	3995266.99	3994675.3	3795256.2	3796138.01
CSHL-Broad-WTSI-BGI-DOEJGI	Corr_Scf_N50	627796	780505	780251	881191	880576
CSHL-Broad-WTSI-BGI-DOEJGI	Corr_Scf_Mean	787810	800393	820611	889512	891982
CSHL-Broad-WTSI-DOEJGI-BGI	Assembly_Size	116967060	116961533	116648499	116581648	111972950
CSHL-Broad-WTSI-DOEJGI-BGI	Missing_Ref_Bases_%	0.17	0.22	0.28	0.31	0.26
CSHL-Broad-WTSI-DOEJGI-BGI	Missing_Assem_Bases_%	4.18	4.15	4.16	4.16	0.11
CSHL-Broad-WTSI-DOEJGI-BGI	Missing_Assem_Ctgs_%	1.41	1	1	1.23	0.07
CSHL-Broad-WTSI-DOEJGI-BGI	Dup_Ref_Bases	275512	403239	211541	188947	187769
CSHL-Broad-WTSI-DOEJGI-BGI	Comp_Ref_Bases	761450	674081	700036	727388	646489
CSHL-Broad-WTSI-DOEJGI-BGI	SNPs	223815	224325	224413	224315	225010
CSHL-Broad-WTSI-DOEJGI-BGI	Indels_<5	30580	30853	30931	30912	30991
CSHL-Broad-WTSI-DOEJGI-BGI	Indels_>=5	7717	8007	7941	7865	7908
CSHL-Broad-WTSI-DOEJGI-BGI	Inversions	168	132	126	129	131
CSHL-Broad-WTSI-DOEJGI-BGI	Relocations	117	110	104	106	101
CSHL-Broad-WTSI-DOEJGI-BGI	Translocations	89	51	46	41	39
CSHL-Broad-WTSI-DOEJGI-BGI	Contig_N50	78389	93145	84792	81812	86914
CSHL-Broad-WTSI-DOEJGI-BGI	Contig_Max	772027	772027	772027	687586	350236
CSHL-Broad-WTSI-DOEJGI-BGI	Contig_Mean	105903.7	121329.73	113511.14	104772.76	102376.13
CSHL-Broad-WTSI-DOEJGI-BGI	Corr_Contig_N50	16787	17613	17540	17515	18107
CSHL-Broad-WTSI-DOEJGI-BGI	Corr_Contig_N50_count	2078	2001	2014	2013	1968
CSHL-Broad-WTSI-DOEJGI-BGI	Corr_Contig_Max	105980	105980	105980	105980	105980
CSHL-Broad-WTSI-DOEJGI-BGI	Corr_Contig_Mean	20070.9	20876.77	20727.51	20715.91	21181.86
CSHL-Broad-WTSI-DOEJGI-BGI	Scf_N50	3254796	3538940	3539204	3538807	3412721
CSHL-Broad-WTSI-DOEJGI-BGI	Scf_Max	8283751	8286060	8286004	8286612	8286916
CSHL-Broad-WTSI-DOEJGI-BGI	Scf_Mean	3845466.47	3995266.99	3994675.3	3995485.03	3796015.26
CSHL-Broad-WTSI-DOEJGI-BGI	Corr_Scf_N50	627796	780505	780251	775627	880532
CSHL-Broad-WTSI-DOEJGI-BGI	Corr_Scf_Mean	787810	800393	820611	822019	888790
CSHL-DOEJGI-BGI-Broad-WTSI	Assembly_Size	116967060	116718488	112071166	112004178	111943327
CSHL-DOEJGI-BGI-Broad-WTSI	Missing_Ref_Bases_%	0.17	0.31	0.24	0.24	0.27
CSHL-DOEJGI-BGI-Broad-WTSI	Missing_Assem_Bases_%	4.18	4.17	0.12	0.11	0.11
CSHL-DOEJGI-BGI-Broad-WTSI	Missing_Assem_Ctgs_%	1.41	1.18	0.09	0.07	0.07
CSHL-DOEJGI-BGI-Broad-WTSI	Dup_Ref_Bases	275512	311236	259055	198470	184384
CSHL-DOEJGI-BGI-Broad-WTSI	Comp_Ref_Bases	761450	821234	680409	652326	665676
CSHL-DOEJGI-BGI-Broad-WTSI	SNPs	223815	223534	225082	225298	225226
CSHL-DOEJGI-BGI-Broad-WTSI	Indels_<5	30580	30577	30821	30919	30946
CSHL-DOEJGI-BGI-Broad-WTSI	Indels_>=5	7717	7833	7926	7950	7883
CSHL-DOEJGI-BGI-Broad-WTSI	Inversions	168	156	136	137	132
CSHL-DOEJGI-BGI-Broad-WTSI	Relocations	117	105	104	107	105
CSHL-DOEJGI-BGI-Broad-WTSI	Translocations	89	64	51	43	43
CSHL-DOEJGI-BGI-Broad-WTSI	Contig_N50	78389	75067	83940	87912	82676
CSHL-DOEJGI-BGI-Broad-WTSI	Contig_Max	772027	687586	350236	361061	358783
CSHL-DOEJGI-BGI-Broad-WTSI	Contig_Mean	105903.7	97934.38	100322.9	105674.13	99647.91
CSHL-DOEJGI-BGI-Broad-WTSI	Corr_Contig_N50	16787	16914	17726	17941	17821
CSHL-DOEJGI-BGI-Broad-WTSI	Corr_Contig_N50_count	2078	2065	1984	1973	1986
CSHL-DOEJGI-BGI-Broad-WTSI	Corr_Contig_Max	105980	105980	105980	105980	105980
CSHL-DOEJGI-BGI-Broad-WTSI	Corr_Contig_Mean	20070.9	20196.11	21020.96	21140.64	20994.99
CSHL-DOEJGI-BGI-Broad-WTSI	Scf_N50	3254796	3412662	3412197	3412248	3412488
CSHL-DOEJGI-BGI-Broad-WTSI	Scf_Max	8283751	8285180	8287418	8287495	8287399
CSHL-DOEJGI-BGI-Broad-WTSI	Scf_Mean	3845466.47	3908312.2	3795727.03	3795929.55	3796070.11
CSHL-DOEJGI-BGI-Broad-WTSI	Corr_Scf_N50	627796	639265	850763	880645	904675
CSHL-DOEJGI-BGI-Broad-WTSI	Corr_Scf_Mean	787810	798992	933374	921521	916164
CSHL-DOEJGI-BGI-WTSI-Broad	Assembly_Size	116967060	116718488	112071166	111934391	111958423
CSHL-DOEJGI-BGI-WTSI-Broad	Missing_Ref_Bases_%	0.17	0.31	0.24	0.27	0.26
CSHL-DOEJGI-BGI-WTSI-Broad	Missing_Assem_Bases_%	4.18	4.17	0.12	0.11	0.11
CSHL-DOEJGI-BGI-WTSI-Broad	Missing_Assem_Ctgs_%	1.41	1.18	0.09	0.09	0.07
CSHL-DOEJGI-BGI-WTSI-Broad	Dup_Ref_Bases	275512	311236	259055	190224	184292
CSHL-DOEJGI-BGI-WTSI-Broad	Comp_Ref_Bases	761450	821234	680409	695621	656077
CSHL-DOEJGI-BGI-WTSI-Broad	SNPs	223815	223534	225082	225037	225216
CSHL-DOEJGI-BGI-WTSI-Broad	Indels_<5	30580	30577	30821	30863	30943
CSHL-DOEJGI-BGI-WTSI-Broad	Indels_>=5	7717	7833	7926	7866	7893
CSHL-DOEJGI-BGI-WTSI-Broad	Inversions	168	156	136	129	132
CSHL-DOEJGI-BGI-WTSI-Broad	Relocations	117	105	104	101	104
CSHL-DOEJGI-BGI-WTSI-Broad	Translocations	89	64	51	49	42
CSHL-DOEJGI-BGI-WTSI-Broad	Contig_N50	78389	75067	83940	79944	85959
CSHL-DOEJGI-BGI-WTSI-Broad	Contig_Max	772027	687586	350236	350236	358783
CSHL-DOEJGI-BGI-WTSI-Broad	Contig_Mean	105903.7	97934.38	100322.9	95872.65	102673.3
CSHL-DOEJGI-BGI-WTSI-Broad	Corr_Contig_N50	16787	16914	17726	17708	17920
CSHL-DOEJGI-BGI-WTSI-Broad	Corr_Contig_N50_count	2078	2065	1984	1993	1976
CSHL-DOEJGI-BGI-WTSI-Broad	Corr_Contig_Max	105980	105980	105980	105980	105980
CSHL-DOEJGI-BGI-WTSI-Broad	Corr_Contig_Mean	20070.9	20196.11	21020.96	20908.54	21109.97
CSHL-DOEJGI-BGI-WTSI-Broad	Scf_N50	3254796	3412662	3412197	3412530	3412423
CSHL-DOEJGI-BGI-WTSI-Broad	Scf_Max	8283751	8285180	8287418	8287619	8287667
CSHL-DOEJGI-BGI-WTSI-Broad	Scf_Mean	3845466.47	3908312.2	3795727.03	3796015.56	3796102.34
CSHL-DOEJGI-BGI-WTSI-Broad	Corr_Scf_N50	627796	639265	850763	870590	904675
CSHL-DOEJGI-BGI-WTSI-Broad	Corr_Scf_Mean	787810	798992	933374	913888	911168
CSHL-DOEJGI-Broad-BGI-WTSI	Assembly_Size	116967060	116718488	116738762	112013363	111939164
CSHL-DOEJGI-Broad-BGI-WTSI	Missing_Ref_Bases_%	0.17	0.31	0.26	0.24	0.27
CSHL-DOEJGI-Broad-BGI-WTSI	Missing_Assem_Bases_%	4.18	4.17	4.16	0.11	0.11
CSHL-DOEJGI-Broad-BGI-WTSI	Missing_Assem_Ctgs_%	1.41	1.18	1.17	0.07	0.07
CSHL-DOEJGI-Broad-BGI-WTSI	Dup_Ref_Bases	275512	311236	261816	204251	181079
CSHL-DOEJGI-Broad-BGI-WTSI	Comp_Ref_Bases	761450	821234	709866	651520	665859
CSHL-DOEJGI-Broad-BGI-WTSI	SNPs	223815	223534	224279	224925	224854
CSHL-DOEJGI-Broad-BGI-WTSI	Indels_<5	30580	30577	30834	30920	30944
CSHL-DOEJGI-Broad-BGI-WTSI	Indels_>=5	7717	7833	7935	7954	7888
CSHL-DOEJGI-Broad-BGI-WTSI	Inversions	168	156	135	136	131
CSHL-DOEJGI-Broad-BGI-WTSI	Relocations	117	105	108	106	102
CSHL-DOEJGI-Broad-BGI-WTSI	Translocations	89	64	45	40	40
CSHL-DOEJGI-Broad-BGI-WTSI	Contig_N50	78389	75067	88390	87695	82676
CSHL-DOEJGI-Broad-BGI-WTSI	Contig_Max	772027	687586	687586	533247	358785
CSHL-DOEJGI-Broad-BGI-WTSI	Contig_Mean	105903.7	97934.38	112066.49	106067.08	98955.49
CSHL-DOEJGI-Broad-BGI-WTSI	Corr_Contig_N50	16787	16914	17641	17920	17816
CSHL-DOEJGI-Broad-BGI-WTSI	Corr_Contig_N50_count	2078	2065	1993	1974	1986
CSHL-DOEJGI-Broad-BGI-WTSI	Corr_Contig_Max	105980	105980	105980	105980	105980
CSHL-DOEJGI-Broad-BGI-WTSI	Corr_Contig_Mean	20070.9	20196.11	20946.28	21139.61	20996.07
CSHL-DOEJGI-Broad-BGI-WTSI	Scf_N50	3254796	3412662	3538465	3412403	3412637
CSHL-DOEJGI-Broad-BGI-WTSI	Scf_Max	8283751	8285180	8286899	8287503	8287407
CSHL-DOEJGI-Broad-BGI-WTSI	Scf_Mean	3845466.47	3908312.2	3995659.48	3795807.55	3795932.9
CSHL-DOEJGI-Broad-BGI-WTSI	Corr_Scf_N50	627796	639265	824457	897539	904675
CSHL-DOEJGI-Broad-BGI-WTSI	Corr_Scf_Mean	787810	798992	841853	918616	907106
CSHL-DOEJGI-Broad-WTSI-BGI	Assembly_Size	116967060	116718488	116738762	116612585	111967869
CSHL-DOEJGI-Broad-WTSI-BGI	Missing_Ref_Bases_%	0.17	0.31	0.26	0.29	0.26
CSHL-DOEJGI-Broad-WTSI-BGI	Missing_Assem_Bases_%	4.18	4.17	4.16	4.16	0.11
CSHL-DOEJGI-Broad-WTSI-BGI	Missing_Assem_Ctgs_%	1.41	1.18	1.17	1.21	0.07
CSHL-DOEJGI-Broad-WTSI-BGI	Dup_Ref_Bases	275512	311236	261816	199509	192249
CSHL-DOEJGI-Broad-WTSI-BGI	Comp_Ref_Bases	761450	821234	709866	726716	655712
CSHL-DOEJGI-Broad-WTSI-BGI	SNPs	223815	223534	224279	224279	224873
CSHL-DOEJGI-Broad-WTSI-BGI	Indels_<5	30580	30577	30834	30857	30928
CSHL-DOEJGI-Broad-WTSI-BGI	Indels_>=5	7717	7833	7935	7863	7899
CSHL-DOEJGI-Broad-WTSI-BGI	Inversions	168	156	135	130	131
CSHL-DOEJGI-Broad-WTSI-BGI	Relocations	117	105	108	104	100
CSHL-DOEJGI-Broad-WTSI-BGI	Translocations	89	64	45	43	42
CSHL-DOEJGI-Broad-WTSI-BGI	Contig_N50	78389	75067	88390	84164	86076
CSHL-DOEJGI-Broad-WTSI-BGI	Contig_Max	772027	687586	687586	687586	358785
CSHL-DOEJGI-Broad-WTSI-BGI	Contig_Mean	105903.7	97934.38	112066.49	107162.26	101616.32
CSHL-DOEJGI-Broad-WTSI-BGI	Corr_Contig_N50	16787	16914	17641	17613	17944
CSHL-DOEJGI-Broad-WTSI-BGI	Corr_Contig_N50_count	2078	2065	1993	2000	1973
CSHL-DOEJGI-Broad-WTSI-BGI	Corr_Contig_Max	105980	105980	105980	105980	105980
CSHL-DOEJGI-Broad-WTSI-BGI	Corr_Contig_Mean	20070.9	20196.11	20946.28	20847.75	21133.27
CSHL-DOEJGI-Broad-WTSI-BGI	Scf_N50	3254796	3412662	3538465	3538805	3412642
CSHL-DOEJGI-Broad-WTSI-BGI	Scf_Max	8283751	8285180	8286899	8287380	8287570
CSHL-DOEJGI-Broad-WTSI-BGI	Scf_Mean	3845466.47	3908312.2	3995659.48	3995547.19	3795974.84
CSHL-DOEJGI-Broad-WTSI-BGI	Corr_Scf_N50	627796	639265	824457	775652	904675
CSHL-DOEJGI-Broad-WTSI-BGI	Corr_Scf_Mean	787810	798992	841853	840329	918770
CSHL-DOEJGI-WTSI-BGI-Broad	Assembly_Size	116967060	116718488	116563098	111980572	111960059
CSHL-DOEJGI-WTSI-BGI-Broad	Missing_Ref_Bases_%	0.17	0.31	0.33	0.27	0.26
CSHL-DOEJGI-WTSI-BGI-Broad	Missing_Assem_Bases_%	4.18	4.17	4.16	0.11	0.11
CSHL-DOEJGI-WTSI-BGI-Broad	Missing_Assem_Ctgs_%	1.41	1.18	1.16	0.09	0.07
CSHL-DOEJGI-WTSI-BGI-Broad	Dup_Ref_Bases	275512	311236	230944	215347	184688
CSHL-DOEJGI-WTSI-BGI-Broad	Comp_Ref_Bases	761450	821234	818557	688461	656111
CSHL-DOEJGI-WTSI-BGI-Broad	SNPs	223815	223534	223803	224980	225139
CSHL-DOEJGI-WTSI-BGI-Broad	Indels_<5	30580	30577	30707	30845	30918
CSHL-DOEJGI-WTSI-BGI-Broad	Indels_>=5	7717	7833	7803	7876	7898
CSHL-DOEJGI-WTSI-BGI-Broad	Inversions	168	156	136	130	133
CSHL-DOEJGI-WTSI-BGI-Broad	Relocations	117	105	100	99	104
CSHL-DOEJGI-WTSI-BGI-Broad	Translocations	89	64	55	51	44
CSHL-DOEJGI-WTSI-BGI-Broad	Contig_N50	78389	75067	75652	82655	86502
CSHL-DOEJGI-WTSI-BGI-Broad	Contig_Max	772027	687586	687586	350236	358783
CSHL-DOEJGI-WTSI-BGI-Broad	Contig_Mean	105903.7	97934.38	98006.9	98325.07	103313.75
CSHL-DOEJGI-WTSI-BGI-Broad	Corr_Contig_N50	16787	16914	17162	17718	17876
CSHL-DOEJGI-WTSI-BGI-Broad	Corr_Contig_N50_count	2078	2065	2044	1987	1978
CSHL-DOEJGI-WTSI-BGI-Broad	Corr_Contig_Max	105980	105980	105980	105980	105980
CSHL-DOEJGI-WTSI-BGI-Broad	Corr_Contig_Mean	20070.9	20196.11	20352.29	20991.16	21076.64
CSHL-DOEJGI-WTSI-BGI-Broad	Scf_N50	3254796	3412662	3412910	3412519	3412409
CSHL-DOEJGI-WTSI-BGI-Broad	Scf_Max	8283751	8285180	8286705	8287775	8287845
CSHL-DOEJGI-WTSI-BGI-Broad	Scf_Mean	3845466.47	3908312.2	3908859.95	3796043.99	3796114.68
CSHL-DOEJGI-WTSI-BGI-Broad	Corr_Scf_N50	627796	639265	700496	835974	889955
CSHL-DOEJGI-WTSI-BGI-Broad	Corr_Scf_Mean	787810	798992	812199	908062	924539
CSHL-DOEJGI-WTSI-Broad-BGI	Assembly_Size	116967060	116718488	116563098	116644739	111966765
CSHL-DOEJGI-WTSI-Broad-BGI	Missing_Ref_Bases_%	0.17	0.31	0.33	0.29	0.27
CSHL-DOEJGI-WTSI-Broad-BGI	Missing_Assem_Bases_%	4.18	4.17	4.16	4.16	0.11
CSHL-DOEJGI-WTSI-Broad-BGI	Missing_Assem_Ctgs_%	1.41	1.18	1.16	1.21	0.07
CSHL-DOEJGI-WTSI-Broad-BGI	Dup_Ref_Bases	275512	311236	230944	213999	191611
CSHL-DOEJGI-WTSI-Broad-BGI	Comp_Ref_Bases	761450	821234	818557	716685	656529
CSHL-DOEJGI-WTSI-Broad-BGI	SNPs	223815	223534	223803	224270	224848
CSHL-DOEJGI-WTSI-Broad-BGI	Indels_<5	30580	30577	30707	30829	30900
CSHL-DOEJGI-WTSI-Broad-BGI	Indels_>=5	7717	7833	7803	7865	7897
CSHL-DOEJGI-WTSI-Broad-BGI	Inversions	168	156	136	130	131
CSHL-DOEJGI-WTSI-Broad-BGI	Relocations	117	105	100	102	101
CSHL-DOEJGI-WTSI-Broad-BGI	Translocations	89	64	55	44	41
CSHL-DOEJGI-WTSI-Broad-BGI	Contig_N50	78389	75067	75652	86914	86431
CSHL-DOEJGI-WTSI-Broad-BGI	Contig_Max	772027	687586	687586	687586	358784
CSHL-DOEJGI-WTSI-Broad-BGI	Contig_Mean	105903.7	97934.38	98006.9	109870.22	102849.22
CSHL-DOEJGI-WTSI-Broad-BGI	Corr_Contig_N50	16787	16914	17162	17620	17865
CSHL-DOEJGI-WTSI-Broad-BGI	Corr_Contig_N50_count	2078	2065	2044	1994	1977
CSHL-DOEJGI-WTSI-Broad-BGI	Corr_Contig_Max	105980	105980	105980	105980	105980
CSHL-DOEJGI-WTSI-Broad-BGI	Corr_Contig_Mean	20070.9	20196.11	20352.29	20906.09	21099.18
CSHL-DOEJGI-WTSI-Broad-BGI	Scf_N50	3254796	3412662	3412910	3539002	3412512
CSHL-DOEJGI-WTSI-Broad-BGI	Scf_Max	8283751	8285180	8286705	8287591	8287760
CSHL-DOEJGI-WTSI-Broad-BGI	Scf_Mean	3845466.47	3908312.2	3908859.95	3995931.44	3795919.96
CSHL-DOEJGI-WTSI-Broad-BGI	Corr_Scf_N50	627796	639265	700496	775652	888974
CSHL-DOEJGI-WTSI-Broad-BGI	Corr_Scf_Mean	787810	798992	812199	835611	912700
CSHL-WTSI-BGI-Broad-DOEJGI	Assembly_Size	116967060	116763759	112057138	111989752	111949450
CSHL-WTSI-BGI-Broad-DOEJGI	Missing_Ref_Bases_%	0.17	0.3	0.24	0.24	0.27
CSHL-WTSI-BGI-Broad-DOEJGI	Missing_Assem_Bases_%	4.18	4.16	0.11	0.11	0.11
CSHL-WTSI-BGI-Broad-DOEJGI	Missing_Assem_Ctgs_%	1.41	1.02	0.12	0.07	0.07
CSHL-WTSI-BGI-Broad-DOEJGI	Dup_Ref_Bases	275512	353700	254297	193504	189237
CSHL-WTSI-BGI-Broad-DOEJGI	Comp_Ref_Bases	761450	785259	665283	635818	659491
CSHL-WTSI-BGI-Broad-DOEJGI	SNPs	223815	223955	225217	225375	225228
CSHL-WTSI-BGI-Broad-DOEJGI	Indels_<5	30580	30709	30907	31003	30998
CSHL-WTSI-BGI-Broad-DOEJGI	Indels_>=5	7717	7859	7953	7986	7901
CSHL-WTSI-BGI-Broad-DOEJGI	Inversions	168	139	128	132	134
CSHL-WTSI-BGI-Broad-DOEJGI	Relocations	117	101	96	104	105
CSHL-WTSI-BGI-Broad-DOEJGI	Translocations	89	55	51	43	41
CSHL-WTSI-BGI-Broad-DOEJGI	Contig_N50	78389	78106	84324	88649	84148
CSHL-WTSI-BGI-Broad-DOEJGI	Contig_Max	772027	772027	350329	358689	350236
CSHL-WTSI-BGI-Broad-DOEJGI	Contig_Mean	105903.7	105266	100897.35	106047.57	100986.69
CSHL-WTSI-BGI-Broad-DOEJGI	Corr_Contig_N50	16787	17051	17622	17740	17724
CSHL-WTSI-BGI-Broad-DOEJGI	Corr_Contig_N50_count	2078	2057	1994	1984	1985
CSHL-WTSI-BGI-Broad-DOEJGI	Corr_Contig_Max	105980	105980	105980	105980	105980
CSHL-WTSI-BGI-Broad-DOEJGI	Corr_Contig_Mean	20070.9	20248.83	20925.57	21032.12	21017.18
CSHL-WTSI-BGI-Broad-DOEJGI	Scf_N50	3254796	3413767	3413291	3413181	3412664
CSHL-WTSI-BGI-Broad-DOEJGI	Scf_Max	8283751	8284722	8286352	8286656	8287253
CSHL-WTSI-BGI-Broad-DOEJGI	Scf_Mean	3845466.47	3907702.6	3795137.18	3795248.89	3796059.8
CSHL-WTSI-BGI-Broad-DOEJGI	Corr_Scf_N50	627796	725509	848783	887003	904674
CSHL-WTSI-BGI-Broad-DOEJGI	Corr_Scf_Mean	787810	805485	912671	904386	927210
CSHL-WTSI-BGI-DOEJGI-Broad	Assembly_Size	116967060	116763759	112057138	111930315	111974108
CSHL-WTSI-BGI-DOEJGI-Broad	Missing_Ref_Bases_%	0.17	0.3	0.24	0.27	0.26
CSHL-WTSI-BGI-DOEJGI-Broad	Missing_Assem_Bases_%	4.18	4.16	0.11	0.11	0.11
CSHL-WTSI-BGI-DOEJGI-Broad	Missing_Assem_Ctgs_%	1.41	1.02	0.12	0.09	0.07
CSHL-WTSI-BGI-DOEJGI-Broad	Dup_Ref_Bases	275512	353700	254297	185750	192185
CSHL-WTSI-BGI-DOEJGI-Broad	Comp_Ref_Bases	761450	785259	665283	693052	651403
CSHL-WTSI-BGI-DOEJGI-Broad	SNPs	223815	223955	225217	225087	225288
CSHL-WTSI-BGI-DOEJGI-Broad	Indels_<5	30580	30709	30907	30920	31014
CSHL-WTSI-BGI-DOEJGI-Broad	Indels_>=5	7717	7859	7953	7881	7910
CSHL-WTSI-BGI-DOEJGI-Broad	Inversions	168	139	128	128	131
CSHL-WTSI-BGI-DOEJGI-Broad	Relocations	117	101	96	102	103
CSHL-WTSI-BGI-DOEJGI-Broad	Translocations	89	55	51	47	41
CSHL-WTSI-BGI-DOEJGI-Broad	Contig_N50	78389	78106	84324	81290	87695
CSHL-WTSI-BGI-DOEJGI-Broad	Contig_Max	772027	772027	350329	350236	358784
CSHL-WTSI-BGI-DOEJGI-Broad	Contig_Mean	105903.7	105266	100897.35	96051.26	103673.48
CSHL-WTSI-BGI-DOEJGI-Broad	Corr_Contig_N50	16787	17051	17622	17621	17944
CSHL-WTSI-BGI-DOEJGI-Broad	Corr_Contig_N50_count	2078	2057	1994	1994	1973
CSHL-WTSI-BGI-DOEJGI-Broad	Corr_Contig_Max	105980	105980	105980	105980	105980
CSHL-WTSI-BGI-DOEJGI-Broad	Corr_Contig_Mean	20070.9	20248.83	20925.57	20934.11	21134.92
CSHL-WTSI-BGI-DOEJGI-Broad	Scf_N50	3254796	3413767	3413291	3412774	3412493
CSHL-WTSI-BGI-DOEJGI-Broad	Scf_Max	8283751	8284722	8286352	8287182	8287312
CSHL-WTSI-BGI-DOEJGI-Broad	Scf_Mean	3845466.47	3907702.6	3795137.18	3796092.3	3796094.3
CSHL-WTSI-BGI-DOEJGI-Broad	Corr_Scf_N50	627796	725509	848783	876850	913181
CSHL-WTSI-BGI-DOEJGI-Broad	Corr_Scf_Mean	787810	805485	912671	919253	945607
CSHL-WTSI-Broad-BGI-DOEJGI	Assembly_Size	116967060	116763759	116711435	111994309	111945086
CSHL-WTSI-Broad-BGI-DOEJGI	Missing_Ref_Bases_%	0.17	0.3	0.27	0.25	0.28
CSHL-WTSI-Broad-BGI-DOEJGI	Missing_Assem_Bases_%	4.18	4.16	4.16	0.11	0.11
CSHL-WTSI-Broad-BGI-DOEJGI	Missing_Assem_Ctgs_%	1.41	1.02	1	0.07	0.07
CSHL-WTSI-Broad-BGI-DOEJGI	Dup_Ref_Bases	275512	353700	247695	199669	186523
CSHL-WTSI-Broad-BGI-DOEJGI	Comp_Ref_Bases	761450	785259	689680	631143	655367
CSHL-WTSI-Broad-BGI-DOEJGI	SNPs	223815	223955	224485	225075	224917
CSHL-WTSI-Broad-BGI-DOEJGI	Indels_<5	30580	30709	30895	30972	30964
CSHL-WTSI-Broad-BGI-DOEJGI	Indels_>=5	7717	7859	7939	7976	7889
CSHL-WTSI-Broad-BGI-DOEJGI	Inversions	168	139	128	133	134
CSHL-WTSI-Broad-BGI-DOEJGI	Relocations	117	101	101	100	101
CSHL-WTSI-Broad-BGI-DOEJGI	Translocations	89	55	46	41	38
CSHL-WTSI-Broad-BGI-DOEJGI	Contig_N50	78389	78106	88835	88649	83451
CSHL-WTSI-Broad-BGI-DOEJGI	Contig_Max	772027	772027	772027	358690	350236
CSHL-WTSI-Broad-BGI-DOEJGI	Contig_Mean	105903.7	105266	117331.43	105354.39	100292.14
CSHL-WTSI-Broad-BGI-DOEJGI	Corr_Contig_N50	16787	17051	17613	17809	17733
CSHL-WTSI-Broad-BGI-DOEJGI	Corr_Contig_N50_count	2078	2057	1999	1980	1982
CSHL-WTSI-Broad-BGI-DOEJGI	Corr_Contig_Max	105980	105980	105980	105980	105980
CSHL-WTSI-Broad-BGI-DOEJGI	Corr_Contig_Mean	20070.9	20248.83	20871.67	21066.88	21051.74
CSHL-WTSI-Broad-BGI-DOEJGI	Scf_N50	3254796	3413767	3539443	3413284	3412767
CSHL-WTSI-Broad-BGI-DOEJGI	Scf_Max	8283751	8284722	8286648	8286553	8287150
CSHL-WTSI-Broad-BGI-DOEJGI	Scf_Mean	3845466.47	3907702.6	3995017.04	3795074.66	3796001.55
CSHL-WTSI-Broad-BGI-DOEJGI	Corr_Scf_N50	627796	725509	775077	880117	886979
CSHL-WTSI-Broad-BGI-DOEJGI	Corr_Scf_Mean	787810	805485	812721	889284	912571
CSHL-WTSI-Broad-DOEJGI-BGI	Assembly_Size	116967060	116763759	116711435	116604469	111979345
CSHL-WTSI-Broad-DOEJGI-BGI	Missing_Ref_Bases_%	0.17	0.3	0.27	0.3	0.26
CSHL-WTSI-Broad-DOEJGI-BGI	Missing_Assem_Bases_%	4.18	4.16	4.16	4.16	0.11
CSHL-WTSI-Broad-DOEJGI-BGI	Missing_Assem_Ctgs_%	1.41	1.02	1	1.24	0.07
CSHL-WTSI-Broad-DOEJGI-BGI	Dup_Ref_Bases	275512	353700	247695	194384	191576
CSHL-WTSI-Broad-DOEJGI-BGI	Comp_Ref_Bases	761450	785259	689680	714722	643780
CSHL-WTSI-Broad-DOEJGI-BGI	SNPs	223815	223955	224485	224399	225041
CSHL-WTSI-Broad-DOEJGI-BGI	Indels_<5	30580	30709	30895	30890	30967
CSHL-WTSI-Broad-DOEJGI-BGI	Indels_>=5	7717	7859	7939	7868	7903
CSHL-WTSI-Broad-DOEJGI-BGI	Inversions	168	139	128	131	130
CSHL-WTSI-Broad-DOEJGI-BGI	Relocations	117	101	101	104	102
CSHL-WTSI-Broad-DOEJGI-BGI	Translocations	89	55	46	41	38
CSHL-WTSI-Broad-DOEJGI-BGI	Contig_N50	78389	78106	88835	84531	87409
CSHL-WTSI-Broad-DOEJGI-BGI	Contig_Max	772027	772027	772027	687586	358784
CSHL-WTSI-Broad-DOEJGI-BGI	Contig_Mean	105903.7	105266	117331.43	107751.6	104052.23
CSHL-WTSI-Broad-DOEJGI-BGI	Corr_Contig_N50	16787	17051	17613	17577	18020
CSHL-WTSI-Broad-DOEJGI-BGI	Corr_Contig_N50_count	2078	2057	1999	2000	1968
CSHL-WTSI-Broad-DOEJGI-BGI	Corr_Contig_Max	105980	105980	105980	105980	105980
CSHL-WTSI-Broad-DOEJGI-BGI	Corr_Contig_Mean	20070.9	20248.83	20871.67	20849.03	21183.14
CSHL-WTSI-Broad-DOEJGI-BGI	Scf_N50	3254796	3413767	3539443	3539028	3412596
CSHL-WTSI-Broad-DOEJGI-BGI	Scf_Max	8283751	8284722	8286648	8286927	8287277
CSHL-WTSI-Broad-DOEJGI-BGI	Scf_Mean	3845466.47	3907702.6	3995017.04	3995407.48	3795912.23
CSHL-WTSI-Broad-DOEJGI-BGI	Corr_Scf_N50	627796	725509	775077	797430	887056
CSHL-WTSI-Broad-DOEJGI-BGI	Corr_Scf_Mean	787810	805485	812721	823273	908459
CSHL-WTSI-DOEJGI-BGI-Broad	Assembly_Size	116967060	116763759	116534973	111982320	111961130
CSHL-WTSI-DOEJGI-BGI-Broad	Missing_Ref_Bases_%	0.17	0.3	0.34	0.26	0.26
CSHL-WTSI-DOEJGI-BGI-Broad	Missing_Assem_Bases_%	4.18	4.16	4.17	0.11	0.11
CSHL-WTSI-DOEJGI-BGI-Broad	Missing_Assem_Ctgs_%	1.41	1.02	1.2	0.09	0.07
CSHL-WTSI-DOEJGI-BGI-Broad	Dup_Ref_Bases	275512	353700	215871	214309	184678
CSHL-WTSI-DOEJGI-BGI-Broad	Comp_Ref_Bases	761450	785259	819645	685012	653130
CSHL-WTSI-DOEJGI-BGI-Broad	SNPs	223815	223955	223875	225112	225248
CSHL-WTSI-DOEJGI-BGI-Broad	Indels_<5	30580	30709	30735	30891	30963
CSHL-WTSI-DOEJGI-BGI-Broad	Indels_>=5	7717	7859	7794	7873	7898
CSHL-WTSI-DOEJGI-BGI-Broad	Inversions	168	139	135	128	131
CSHL-WTSI-DOEJGI-BGI-Broad	Relocations	117	101	105	102	105
CSHL-WTSI-DOEJGI-BGI-Broad	Translocations	89	55	53	50	43
CSHL-WTSI-DOEJGI-BGI-Broad	Contig_N50	78389	78106	74268	83048	87106
CSHL-WTSI-DOEJGI-BGI-Broad	Contig_Max	772027	772027	687586	350236	358783
CSHL-WTSI-DOEJGI-BGI-Broad	Contig_Mean	105903.7	105266	97464.44	98793.25	104160.24
CSHL-WTSI-DOEJGI-BGI-Broad	Corr_Contig_N50	16787	17051	17130	17785	17997
CSHL-WTSI-DOEJGI-BGI-Broad	Corr_Contig_N50_count	2078	2057	2050	1982	1972
CSHL-WTSI-DOEJGI-BGI-Broad	Corr_Contig_Max	105980	105980	105980	105980	105980
CSHL-WTSI-DOEJGI-BGI-Broad	Corr_Contig_Mean	20070.9	20248.83	20310.15	21038.11	21133.88
CSHL-WTSI-DOEJGI-BGI-Broad	Scf_N50	3254796	3413767	3413117	3412608	3412498
CSHL-WTSI-DOEJGI-BGI-Broad	Scf_Max	8283751	8284722	8286121	8287161	8287253
CSHL-WTSI-DOEJGI-BGI-Broad	Scf_Mean	3845466.47	3907702.6	3908824.19	3795973.77	3796024.48
CSHL-WTSI-DOEJGI-BGI-Broad	Corr_Scf_N50	627796	725509	714309	835880	904674
CSHL-WTSI-DOEJGI-BGI-Broad	Corr_Scf_Mean	787810	805485	817393	910488	935054
CSHL-WTSI-DOEJGI-Broad-BGI	Assembly_Size	116967060	116763759	116534973	116645242	111966827
CSHL-WTSI-DOEJGI-Broad-BGI	Missing_Ref_Bases_%	0.17	0.3	0.34	0.29	0.27
CSHL-WTSI-DOEJGI-Broad-BGI	Missing_Assem_Bases_%	4.18	4.16	4.17	4.16	0.11
CSHL-WTSI-DOEJGI-Broad-BGI	Missing_Assem_Ctgs_%	1.41	1.02	1.2	1.22	0.07
CSHL-WTSI-DOEJGI-Broad-BGI	Dup_Ref_Bases	275512	353700	215871	216828	187671
CSHL-WTSI-DOEJGI-Broad-BGI	Comp_Ref_Bases	761450	785259	819645	716465	652937
CSHL-WTSI-DOEJGI-Broad-BGI	SNPs	223815	223955	223875	224392	224947
CSHL-WTSI-DOEJGI-Broad-BGI	Indels_<5	30580	30709	30735	30885	30956
CSHL-WTSI-DOEJGI-Broad-BGI	Indels_>=5	7717	7859	7794	7861	7895
CSHL-WTSI-DOEJGI-Broad-BGI	Inversions	168	139	135	128	129
CSHL-WTSI-DOEJGI-Broad-BGI	Relocations	117	101	105	104	102
CSHL-WTSI-DOEJGI-Broad-BGI	Translocations	89	55	53	43	40
CSHL-WTSI-DOEJGI-Broad-BGI	Contig_N50	78389	78106	74268	86914	86914
CSHL-WTSI-DOEJGI-Broad-BGI	Contig_Max	772027	772027	687586	687586	358785
CSHL-WTSI-DOEJGI-Broad-BGI	Contig_Mean	105903.7	105266	97464.44	109824.42	103671.1
CSHL-WTSI-DOEJGI-Broad-BGI	Corr_Contig_N50	16787	17051	17130	17667	17994
CSHL-WTSI-DOEJGI-Broad-BGI	Corr_Contig_N50_count	2078	2057	2050	1990	1970
CSHL-WTSI-DOEJGI-Broad-BGI	Corr_Contig_Max	105980	105980	105980	105980	105980
CSHL-WTSI-DOEJGI-Broad-BGI	Corr_Contig_Mean	20070.9	20248.83	20310.15	20946.03	21162.62
CSHL-WTSI-DOEJGI-Broad-BGI	Scf_N50	3254796	3413767	3413117	3539017	3412612
CSHL-WTSI-DOEJGI-Broad-BGI	Scf_Max	8283751	8284722	8286121	8287000	8287169
CSHL-WTSI-DOEJGI-Broad-BGI	Scf_Mean	3845466.47	3907702.6	3908824.19	3995818.78	3795828.26
CSHL-WTSI-DOEJGI-Broad-BGI	Corr_Scf_N50	627796	725509	714309	797522	889029
CSHL-WTSI-DOEJGI-Broad-BGI	Corr_Scf_Mean	787810	805485	817393	840437	922645
DOEJGI-BGI-Broad-CSHL-WTSI	Assembly_Size	114558761	111246090	111241183	111335721	111313294
DOEJGI-BGI-Broad-CSHL-WTSI	Missing_Ref_Bases_%	1.71	0.71	0.65	0.61	0.63
DOEJGI-BGI-Broad-CSHL-WTSI	Missing_Assem_Bases_%	4.18	0.09	0.09	0.09	0.09
DOEJGI-BGI-Broad-CSHL-WTSI	Missing_Assem_Ctgs_%	0.57	0.01	0	0	0
DOEJGI-BGI-Broad-CSHL-WTSI	Dup_Ref_Bases	2768	230497	81557	100998	82986
DOEJGI-BGI-Broad-CSHL-WTSI	Comp_Ref_Bases	1004136	988345	894132	842282	836900
DOEJGI-BGI-Broad-CSHL-WTSI	SNPs	204655	212216	212643	213380	213438
DOEJGI-BGI-Broad-CSHL-WTSI	Indels_<5	28514	29345	29482	29680	29706
DOEJGI-BGI-Broad-CSHL-WTSI	Indels_>=5	9759	9944	9992	10033	9984
DOEJGI-BGI-Broad-CSHL-WTSI	Inversions	10	58	65	70	74
DOEJGI-BGI-Broad-CSHL-WTSI	Relocations	46	50	55	58	55
DOEJGI-BGI-Broad-CSHL-WTSI	Translocations	2	11	16	15	15
DOEJGI-BGI-Broad-CSHL-WTSI	Contig_N50	15295	20925	21777	21997	21792
DOEJGI-BGI-Broad-CSHL-WTSI	Contig_Max	722469	150034	150034	150034	149969
DOEJGI-BGI-Broad-CSHL-WTSI	Contig_Mean	26948.79	25927	27102.77	27456.06	27234.3
DOEJGI-BGI-Broad-CSHL-WTSI	Corr_Contig_N50	8243	10030	10201	10220	10194
DOEJGI-BGI-Broad-CSHL-WTSI	Corr_Contig_N50_count	4202	3490	3439	3435	3441
DOEJGI-BGI-Broad-CSHL-WTSI	Corr_Contig_Max	50165	53114	53114	53114	53114
DOEJGI-BGI-Broad-CSHL-WTSI	Corr_Contig_Mean	9798.3	11857.52	12030.36	12051.35	12037.47
DOEJGI-BGI-Broad-CSHL-WTSI	Scf_N50	9073174	10289814	10289852	10437078	10437109
DOEJGI-BGI-Broad-CSHL-WTSI	Scf_Max	23079946	23080131	23080447	23080418	23080161
DOEJGI-BGI-Broad-CSHL-WTSI	Scf_Mean	9894891.77	10649283.56	11501431.33	11720491.45	11721255.58
DOEJGI-BGI-Broad-CSHL-WTSI	Corr_Scf_N50	697474	1770513	1900472	1899789	2070615
DOEJGI-BGI-Broad-CSHL-WTSI	Corr_Scf_Mean	776426	1959058	2246538	2185811	2347250
DOEJGI-BGI-Broad-WTSI-CSHL	Assembly_Size	114558761	111246090	111241183	111224855	111335682
DOEJGI-BGI-Broad-WTSI-CSHL	Missing_Ref_Bases_%	1.71	0.71	0.65	0.65	0.62
DOEJGI-BGI-Broad-WTSI-CSHL	Missing_Assem_Bases_%	4.18	0.09	0.09	0.09	0.09
DOEJGI-BGI-Broad-WTSI-CSHL	Missing_Assem_Ctgs_%	0.57	0.01	0	0	0
DOEJGI-BGI-Broad-WTSI-CSHL	Dup_Ref_Bases	2768	230497	81557	62744	100260
DOEJGI-BGI-Broad-WTSI-CSHL	Comp_Ref_Bases	1004136	988345	894132	887864	836243
DOEJGI-BGI-Broad-WTSI-CSHL	SNPs	204655	212216	212643	212724	213455
DOEJGI-BGI-Broad-WTSI-CSHL	Indels_<5	28514	29345	29482	29507	29705
DOEJGI-BGI-Broad-WTSI-CSHL	Indels_>=5	9759	9944	9992	9946	9984
DOEJGI-BGI-Broad-WTSI-CSHL	Inversions	10	58	65	69	74
DOEJGI-BGI-Broad-WTSI-CSHL	Relocations	46	50	55	50	56
DOEJGI-BGI-Broad-WTSI-CSHL	Translocations	2	11	16	16	15
DOEJGI-BGI-Broad-WTSI-CSHL	Contig_N50	15295	20925	21777	21683	21838
DOEJGI-BGI-Broad-WTSI-CSHL	Contig_Max	722469	150034	150034	149969	149969
DOEJGI-BGI-Broad-WTSI-CSHL	Contig_Mean	26948.79	25927	27102.77	26925.47	27257.63
DOEJGI-BGI-Broad-WTSI-CSHL	Corr_Contig_N50	8243	10030	10201	10166	10195
DOEJGI-BGI-Broad-WTSI-CSHL	Corr_Contig_N50_count	4202	3490	3439	3446	3440
DOEJGI-BGI-Broad-WTSI-CSHL	Corr_Contig_Max	50165	53114	53114	53114	53114
DOEJGI-BGI-Broad-WTSI-CSHL	Corr_Contig_Mean	9798.3	11857.52	12030.36	12019.48	12046.78
DOEJGI-BGI-Broad-WTSI-CSHL	Scf_N50	9073174	10289814	10289852	10292565	10438522
DOEJGI-BGI-Broad-WTSI-CSHL	Scf_Max	23079946	23080131	23080447	23080094	23080236
DOEJGI-BGI-Broad-WTSI-CSHL	Scf_Mean	9894891.77	10649283.56	11501431.33	11502333.76	11721532.9
DOEJGI-BGI-Broad-WTSI-CSHL	Corr_Scf_N50	697474	1770513	1900472	2248883	1899789
DOEJGI-BGI-Broad-WTSI-CSHL	Corr_Scf_Mean	776426	1959058	2246538	2378181	2221012
DOEJGI-BGI-CSHL-Broad-WTSI	Assembly_Size	114558761	111246090	111273488	111329737	111314131
DOEJGI-BGI-CSHL-Broad-WTSI	Missing_Ref_Bases_%	1.71	0.71	0.65	0.61	0.63
DOEJGI-BGI-CSHL-Broad-WTSI	Missing_Assem_Bases_%	4.18	0.09	0.09	0.09	0.09
DOEJGI-BGI-CSHL-Broad-WTSI	Missing_Assem_Ctgs_%	0.57	0.01	0	0	0
DOEJGI-BGI-CSHL-Broad-WTSI	Dup_Ref_Bases	2768	230497	129209	93084	81634
DOEJGI-BGI-CSHL-Broad-WTSI	Comp_Ref_Bases	1004136	988345	912063	844820	838791
DOEJGI-BGI-CSHL-Broad-WTSI	SNPs	204655	212216	213297	213553	213613
DOEJGI-BGI-CSHL-Broad-WTSI	Indels_<5	28514	29345	29587	29677	29703
DOEJGI-BGI-CSHL-Broad-WTSI	Indels_>=5	9759	9944	10013	10039	9990
DOEJGI-BGI-CSHL-Broad-WTSI	Inversions	10	58	68	70	74
DOEJGI-BGI-CSHL-Broad-WTSI	Relocations	46	50	54	56	54
DOEJGI-BGI-CSHL-Broad-WTSI	Translocations	2	11	14	13	13
DOEJGI-BGI-CSHL-Broad-WTSI	Contig_N50	15295	20925	21576	21919	21741
DOEJGI-BGI-CSHL-Broad-WTSI	Contig_Max	722469	150034	150034	150034	149969
DOEJGI-BGI-CSHL-Broad-WTSI	Contig_Mean	26948.79	25927	26857.7	27384.22	27160.92
DOEJGI-BGI-CSHL-Broad-WTSI	Corr_Contig_N50	8243	10030	10120	10215	10190
DOEJGI-BGI-CSHL-Broad-WTSI	Corr_Contig_N50_count	4202	3490	3459	3437	3443
DOEJGI-BGI-CSHL-Broad-WTSI	Corr_Contig_Max	50165	53114	53114	53114	53114
DOEJGI-BGI-CSHL-Broad-WTSI	Corr_Contig_Mean	9798.3	11857.52	11963.4	12039.78	12026.55
DOEJGI-BGI-CSHL-Broad-WTSI	Scf_N50	9073174	10289814	10436139	10436905	10436965
DOEJGI-BGI-CSHL-Broad-WTSI	Scf_Max	23079946	23080131	23079948	23080600	23080325
DOEJGI-BGI-CSHL-Broad-WTSI	Scf_Mean	9894891.77	10649283.56	10888944.25	11689934.96	11690673.16
DOEJGI-BGI-CSHL-Broad-WTSI	Corr_Scf_N50	697474	1770513	1505407	1731091	1900064
DOEJGI-BGI-CSHL-Broad-WTSI	Corr_Scf_Mean	776426	1959058	1779390	2004398	2095217
DOEJGI-BGI-CSHL-WTSI-Broad	Assembly_Size	114558761	111246090	111273488	111244286	111327911
DOEJGI-BGI-CSHL-WTSI-Broad	Missing_Ref_Bases_%	1.71	0.71	0.65	0.66	0.62
DOEJGI-BGI-CSHL-WTSI-Broad	Missing_Assem_Bases_%	4.18	0.09	0.09	0.09	0.09
DOEJGI-BGI-CSHL-WTSI-Broad	Missing_Assem_Ctgs_%	0.57	0.01	0	0	0
DOEJGI-BGI-CSHL-WTSI-Broad	Dup_Ref_Bases	2768	230497	129209	99959	89771
DOEJGI-BGI-CSHL-WTSI-Broad	Comp_Ref_Bases	1004136	988345	912063	896134	834486
DOEJGI-BGI-CSHL-WTSI-Broad	SNPs	204655	212216	213297	213429	213696
DOEJGI-BGI-CSHL-WTSI-Broad	Indels_<5	28514	29345	29587	29618	29712
DOEJGI-BGI-CSHL-WTSI-Broad	Indels_>=5	9759	9944	10013	9962	9991
DOEJGI-BGI-CSHL-WTSI-Broad	Inversions	10	58	68	71	74
DOEJGI-BGI-CSHL-WTSI-Broad	Relocations	46	50	54	50	54
DOEJGI-BGI-CSHL-WTSI-Broad	Translocations	2	11	14	14	13
DOEJGI-BGI-CSHL-WTSI-Broad	Contig_N50	15295	20925	21576	21419	21745
DOEJGI-BGI-CSHL-WTSI-Broad	Contig_Max	722469	150034	150034	149969	149969
DOEJGI-BGI-CSHL-WTSI-Broad	Contig_Mean	26948.79	25927	26857.7	26729.11	27170.8
DOEJGI-BGI-CSHL-WTSI-Broad	Corr_Contig_N50	8243	10030	10120	10122	10195
DOEJGI-BGI-CSHL-WTSI-Broad	Corr_Contig_N50_count	4202	3490	3459	3458	3440
DOEJGI-BGI-CSHL-WTSI-Broad	Corr_Contig_Max	50165	53114	53114	53114	53114
DOEJGI-BGI-CSHL-WTSI-Broad	Corr_Contig_Mean	9798.3	11857.52	11963.4	11974.92	12045.6
DOEJGI-BGI-CSHL-WTSI-Broad	Scf_N50	9073174	10289814	10436139	10436228	10436914
DOEJGI-BGI-CSHL-WTSI-Broad	Scf_Max	23079946	23080131	23079948	23079454	23080360
DOEJGI-BGI-CSHL-WTSI-Broad	Scf_Mean	9894891.77	10649283.56	10888944.25	10889578.79	11690626.3
DOEJGI-BGI-CSHL-WTSI-Broad	Corr_Scf_N50	697474	1770513	1505407	1743427	1817501
DOEJGI-BGI-CSHL-WTSI-Broad	Corr_Scf_Mean	776426	1959058	1779390	2058414	2071508
DOEJGI-BGI-WTSI-Broad-CSHL	Assembly_Size	114558761	111246090	111120293	111239499	111336710
DOEJGI-BGI-WTSI-Broad-CSHL	Missing_Ref_Bases_%	1.71	0.71	0.7	0.65	0.62
DOEJGI-BGI-WTSI-Broad-CSHL	Missing_Assem_Bases_%	4.18	0.09	0.09	0.09	0.09
DOEJGI-BGI-WTSI-Broad-CSHL	Missing_Assem_Ctgs_%	0.57	0.01	0	0	0
DOEJGI-BGI-WTSI-Broad-CSHL	Dup_Ref_Bases	2768	230497	82336	72384	98372
DOEJGI-BGI-WTSI-Broad-CSHL	Comp_Ref_Bases	1004136	988345	966774	881608	831313
DOEJGI-BGI-WTSI-Broad-CSHL	SNPs	204655	212216	212458	212858	213571
DOEJGI-BGI-WTSI-Broad-CSHL	Indels_<5	28514	29345	29408	29517	29701
DOEJGI-BGI-WTSI-Broad-CSHL	Indels_>=5	9759	9944	9900	9939	9973
DOEJGI-BGI-WTSI-Broad-CSHL	Inversions	10	58	61	69	74
DOEJGI-BGI-WTSI-Broad-CSHL	Relocations	46	50	47	52	56
DOEJGI-BGI-WTSI-Broad-CSHL	Translocations	2	11	11	16	15
DOEJGI-BGI-WTSI-Broad-CSHL	Contig_N50	15295	20925	20998	21689	21792
DOEJGI-BGI-WTSI-Broad-CSHL	Contig_Max	722469	150034	149969	149969	149969
DOEJGI-BGI-WTSI-Broad-CSHL	Contig_Mean	26948.79	25927	26104.6	26899.55	27211.9
DOEJGI-BGI-WTSI-Broad-CSHL	Corr_Contig_N50	8243	10030	10079	10173	10201
DOEJGI-BGI-WTSI-Broad-CSHL	Corr_Contig_N50_count	4202	3490	3475	3443	3438
DOEJGI-BGI-WTSI-Broad-CSHL	Corr_Contig_Max	50165	53114	53114	53114	53114
DOEJGI-BGI-WTSI-Broad-CSHL	Corr_Contig_Mean	9798.3	11857.52	11917.7	12043.39	12063.35
DOEJGI-BGI-WTSI-Broad-CSHL	Scf_N50	9073174	10289814	10292386	10292526	10436997
DOEJGI-BGI-WTSI-Broad-CSHL	Scf_Max	23079946	23080131	23079533	23080195	23080243
DOEJGI-BGI-WTSI-Broad-CSHL	Scf_Mean	9894891.77	10649283.56	10650147.87	11502125.38	11721241.51
DOEJGI-BGI-WTSI-Broad-CSHL	Corr_Scf_N50	697474	1770513	1900929	2248790	1899853
DOEJGI-BGI-WTSI-Broad-CSHL	Corr_Scf_Mean	776426	1959058	2225561	2372399	2221150
DOEJGI-BGI-WTSI-CSHL-Broad	Assembly_Size	114558761	111246090	111120293	111257236	111325458
DOEJGI-BGI-WTSI-CSHL-Broad	Missing_Ref_Bases_%	1.71	0.71	0.7	0.66	0.62
DOEJGI-BGI-WTSI-CSHL-Broad	Missing_Assem_Bases_%	4.18	0.09	0.09	0.09	0.09
DOEJGI-BGI-WTSI-CSHL-Broad	Missing_Assem_Ctgs_%	0.57	0.01	0	0	0
DOEJGI-BGI-WTSI-CSHL-Broad	Dup_Ref_Bases	2768	230497	82336	111251	85500
DOEJGI-BGI-WTSI-CSHL-Broad	Comp_Ref_Bases	1004136	988345	966774	895698	832427
DOEJGI-BGI-WTSI-CSHL-Broad	SNPs	204655	212216	212458	213405	213665
DOEJGI-BGI-WTSI-CSHL-Broad	Indels_<5	28514	29345	29408	29623	29717
DOEJGI-BGI-WTSI-CSHL-Broad	Indels_>=5	9759	9944	9900	9956	9986
DOEJGI-BGI-WTSI-CSHL-Broad	Inversions	10	58	61	69	72
DOEJGI-BGI-WTSI-CSHL-Broad	Relocations	46	50	47	51	55
DOEJGI-BGI-WTSI-CSHL-Broad	Translocations	2	11	11	14	13
DOEJGI-BGI-WTSI-CSHL-Broad	Contig_N50	15295	20925	20998	21476	21770
DOEJGI-BGI-WTSI-CSHL-Broad	Contig_Max	722469	150034	149969	149969	149969
DOEJGI-BGI-WTSI-CSHL-Broad	Contig_Mean	26948.79	25927	26104.6	26731.08	27173.31
DOEJGI-BGI-WTSI-CSHL-Broad	Corr_Contig_N50	8243	10030	10079	10130	10201
DOEJGI-BGI-WTSI-CSHL-Broad	Corr_Contig_N50_count	4202	3490	3475	3454	3437
DOEJGI-BGI-WTSI-CSHL-Broad	Corr_Contig_Max	50165	53114	53114	53114	53114
DOEJGI-BGI-WTSI-CSHL-Broad	Corr_Contig_Mean	9798.3	11857.52	11917.7	11993.11	12059.73
DOEJGI-BGI-WTSI-CSHL-Broad	Scf_N50	9073174	10289814	10292386	10436196	10436902
DOEJGI-BGI-WTSI-CSHL-Broad	Scf_Max	23079946	23080131	23079533	23079495	23080410
DOEJGI-BGI-WTSI-CSHL-Broad	Scf_Mean	9894891.77	10649283.56	10650147.87	10889567.47	11690614.1
DOEJGI-BGI-WTSI-CSHL-Broad	Corr_Scf_N50	697474	1770513	1900929	1739266	1817500
DOEJGI-BGI-WTSI-CSHL-Broad	Corr_Scf_Mean	776426	1959058	2225561	1970829	2093900
DOEJGI-Broad-BGI-CSHL-WTSI	Assembly_Size	114558761	115395985	111262327	111324674	111297318
DOEJGI-Broad-BGI-CSHL-WTSI	Missing_Ref_Bases_%	1.71	0.88	0.67	0.64	0.66
DOEJGI-Broad-BGI-CSHL-WTSI	Missing_Assem_Bases_%	4.18	3.92	0.09	0.09	0.09
DOEJGI-Broad-BGI-CSHL-WTSI	Missing_Assem_Ctgs_%	0.57	0.5	0	0	0
DOEJGI-Broad-BGI-CSHL-WTSI	Dup_Ref_Bases	2768	173486	125694	111170	94170
DOEJGI-Broad-BGI-CSHL-WTSI	Comp_Ref_Bases	1004136	984351	855253	809022	801282
DOEJGI-Broad-BGI-CSHL-WTSI	SNPs	204655	207170	209425	210191	210234
DOEJGI-Broad-BGI-CSHL-WTSI	Indels_<5	28514	29342	29571	29755	29781
DOEJGI-Broad-BGI-CSHL-WTSI	Indels_>=5	9759	9961	10031	10068	10009
DOEJGI-Broad-BGI-CSHL-WTSI	Inversions	10	57	70	72	74
DOEJGI-Broad-BGI-CSHL-WTSI	Relocations	46	58	60	65	62
DOEJGI-Broad-BGI-CSHL-WTSI	Translocations	2	12	15	16	16
DOEJGI-Broad-BGI-CSHL-WTSI	Contig_N50	15295	22031	21792	22011	21745
DOEJGI-Broad-BGI-CSHL-WTSI	Contig_Max	722469	722469	150034	150034	149969
DOEJGI-Broad-BGI-CSHL-WTSI	Contig_Mean	26948.79	36804.2	27095.69	27439.13	27102.67
DOEJGI-Broad-BGI-CSHL-WTSI	Corr_Contig_N50	8243	9888	10194	10203	10173
DOEJGI-Broad-BGI-CSHL-WTSI	Corr_Contig_N50_count	4202	3538	3453	3448	3456
DOEJGI-Broad-BGI-CSHL-WTSI	Corr_Contig_Max	50165	53114	53114	53114	53114
DOEJGI-Broad-BGI-CSHL-WTSI	Corr_Contig_Mean	9798.3	11668.68	11977.72	11999.02	11979.74
DOEJGI-Broad-BGI-CSHL-WTSI	Scf_N50	9073174	9075731	10284782	10437268	10437328
DOEJGI-Broad-BGI-CSHL-WTSI	Scf_Max	23079946	23077701	23076166	23076199	23075942
DOEJGI-Broad-BGI-CSHL-WTSI	Scf_Mean	9894891.77	10495293.99	10865080.42	11053768.12	11055127.08
DOEJGI-Broad-BGI-CSHL-WTSI	Corr_Scf_N50	697474	766734	1213826	1330201	1437181
DOEJGI-Broad-BGI-CSHL-WTSI	Corr_Scf_Mean	776426	957473	1526205	1588235	1632568
DOEJGI-Broad-BGI-WTSI-CSHL	Assembly_Size	114558761	115395985	111262327	111214858	111321380
DOEJGI-Broad-BGI-WTSI-CSHL	Missing_Ref_Bases_%	1.71	0.88	0.67	0.68	0.65
DOEJGI-Broad-BGI-WTSI-CSHL	Missing_Assem_Bases_%	4.18	3.92	0.09	0.09	0.09
DOEJGI-Broad-BGI-WTSI-CSHL	Missing_Assem_Ctgs_%	0.57	0.5	0	0	0
DOEJGI-Broad-BGI-WTSI-CSHL	Dup_Ref_Bases	2768	173486	125694	84617	113037
DOEJGI-Broad-BGI-WTSI-CSHL	Comp_Ref_Bases	1004136	984351	855253	847612	800289
DOEJGI-Broad-BGI-WTSI-CSHL	SNPs	204655	207170	209425	209492	210252
DOEJGI-Broad-BGI-WTSI-CSHL	Indels_<5	28514	29342	29571	29599	29780
DOEJGI-Broad-BGI-WTSI-CSHL	Indels_>=5	9759	9961	10031	9974	10012
DOEJGI-Broad-BGI-WTSI-CSHL	Inversions	10	57	70	72	76
DOEJGI-Broad-BGI-WTSI-CSHL	Relocations	46	58	60	56	61
DOEJGI-Broad-BGI-WTSI-CSHL	Translocations	2	12	15	15	16
DOEJGI-Broad-BGI-WTSI-CSHL	Contig_N50	15295	22031	21792	21639	21791
DOEJGI-Broad-BGI-WTSI-CSHL	Contig_Max	722469	722469	150034	149969	149969
DOEJGI-Broad-BGI-WTSI-CSHL	Contig_Mean	26948.79	36804.2	27095.69	26794.37	27139.1
DOEJGI-Broad-BGI-WTSI-CSHL	Corr_Contig_N50	8243	9888	10194	10151	10173
DOEJGI-Broad-BGI-WTSI-CSHL	Corr_Contig_N50_count	4202	3538	3453	3461	3455
DOEJGI-Broad-BGI-WTSI-CSHL	Corr_Contig_Max	50165	53114	53114	53114	53114
DOEJGI-Broad-BGI-WTSI-CSHL	Corr_Contig_Mean	9798.3	11668.68	11977.72	11961.06	11986.99
DOEJGI-Broad-BGI-WTSI-CSHL	Scf_N50	9073174	9075731	10284782	10287443	10437297
DOEJGI-Broad-BGI-WTSI-CSHL	Scf_Max	23079946	23077701	23076166	23075839	23076017
DOEJGI-Broad-BGI-WTSI-CSHL	Scf_Mean	9894891.77	10495293.99	10865080.42	10866378.81	11055097.99
DOEJGI-Broad-BGI-WTSI-CSHL	Corr_Scf_N50	697474	766734	1213826	1497831	1405824
DOEJGI-Broad-BGI-WTSI-CSHL	Corr_Scf_Mean	776426	957473	1526205	1600097	1612093
DOEJGI-Broad-CSHL-BGI-WTSI	Assembly_Size	114558761	115395985	115479944	111334738	111291608
DOEJGI-Broad-CSHL-BGI-WTSI	Missing_Ref_Bases_%	1.71	0.88	0.79	0.64	0.66
DOEJGI-Broad-CSHL-BGI-WTSI	Missing_Assem_Bases_%	4.18	3.92	3.92	0.1	0.09
DOEJGI-Broad-CSHL-BGI-WTSI	Missing_Assem_Ctgs_%	0.57	0.5	0.39	0	0
DOEJGI-Broad-CSHL-BGI-WTSI	Dup_Ref_Bases	2768	173486	104692	131782	99498
DOEJGI-Broad-CSHL-BGI-WTSI	Comp_Ref_Bases	1004136	984351	937441	808085	797514
DOEJGI-Broad-CSHL-BGI-WTSI	SNPs	204655	207170	208338	210026	210072
DOEJGI-Broad-CSHL-BGI-WTSI	Indels_<5	28514	29342	29584	29767	29793
DOEJGI-Broad-CSHL-BGI-WTSI	Indels_>=5	9759	9961	10053	10104	10048
DOEJGI-Broad-CSHL-BGI-WTSI	Inversions	10	57	75	80	82
DOEJGI-Broad-CSHL-BGI-WTSI	Relocations	46	58	63	63	58
DOEJGI-Broad-CSHL-BGI-WTSI	Translocations	2	12	10	12	12
DOEJGI-Broad-CSHL-BGI-WTSI	Contig_N50	15295	22031	22772	21927	21730
DOEJGI-Broad-CSHL-BGI-WTSI	Contig_Max	722469	722469	722469	150034	149969
DOEJGI-Broad-CSHL-BGI-WTSI	Contig_Mean	26948.79	36804.2	39527.17	27339	27017.76
DOEJGI-Broad-CSHL-BGI-WTSI	Corr_Contig_N50	8243	9888	10033	10190	10161
DOEJGI-Broad-CSHL-BGI-WTSI	Corr_Contig_N50_count	4202	3538	3495	3452	3459
DOEJGI-Broad-CSHL-BGI-WTSI	Corr_Contig_Max	50165	53114	53114	53114	53114
DOEJGI-Broad-CSHL-BGI-WTSI	Corr_Contig_Mean	9798.3	11668.68	11822.83	11980.1	11961.75
DOEJGI-Broad-CSHL-BGI-WTSI	Scf_N50	9073174	9075731	10283416	10284531	10287151
DOEJGI-Broad-CSHL-BGI-WTSI	Scf_Max	23079946	23077701	23073827	23071739	23071485
DOEJGI-Broad-CSHL-BGI-WTSI	Scf_Mean	9894891.77	10495293.99	10777983.85	10726010.05	10727162.96
DOEJGI-Broad-CSHL-BGI-WTSI	Corr_Scf_N50	697474	766734	1053099	1214848	1405895
DOEJGI-Broad-CSHL-BGI-WTSI	Corr_Scf_Mean	776426	957473	1157934	1570848	1624688
DOEJGI-Broad-CSHL-WTSI-BGI	Assembly_Size	114558761	115395985	115479944	115464507	111316633
DOEJGI-Broad-CSHL-WTSI-BGI	Missing_Ref_Bases_%	1.71	0.88	0.79	0.78	0.66
DOEJGI-Broad-CSHL-WTSI-BGI	Missing_Assem_Bases_%	4.18	3.92	3.92	3.92	0.09
DOEJGI-Broad-CSHL-WTSI-BGI	Missing_Assem_Ctgs_%	0.57	0.5	0.39	0.38	0
DOEJGI-Broad-CSHL-WTSI-BGI	Dup_Ref_Bases	2768	173486	104692	64836	123129
DOEJGI-Broad-CSHL-WTSI-BGI	Comp_Ref_Bases	1004136	984351	937441	921924	802802
DOEJGI-Broad-CSHL-WTSI-BGI	SNPs	204655	207170	208338	208496	210076
DOEJGI-Broad-CSHL-WTSI-BGI	Indels_<5	28514	29342	29584	29598	29775
DOEJGI-Broad-CSHL-WTSI-BGI	Indels_>=5	9759	9961	10053	9991	10047
DOEJGI-Broad-CSHL-WTSI-BGI	Inversions	10	57	75	78	82
DOEJGI-Broad-CSHL-WTSI-BGI	Relocations	46	58	63	55	58
DOEJGI-Broad-CSHL-WTSI-BGI	Translocations	2	12	10	6	12
DOEJGI-Broad-CSHL-WTSI-BGI	Contig_N50	15295	22031	22772	22629	21786
DOEJGI-Broad-CSHL-WTSI-BGI	Contig_Max	722469	722469	722469	722469	149969
DOEJGI-Broad-CSHL-WTSI-BGI	Contig_Mean	26948.79	36804.2	39527.17	39364.17	27040.28
DOEJGI-Broad-CSHL-WTSI-BGI	Corr_Contig_N50	8243	9888	10033	10031	10161
DOEJGI-Broad-CSHL-WTSI-BGI	Corr_Contig_N50_count	4202	3538	3495	3495	3458
DOEJGI-Broad-CSHL-WTSI-BGI	Corr_Contig_Max	50165	53114	53114	53114	53114
DOEJGI-Broad-CSHL-WTSI-BGI	Corr_Contig_Mean	9798.3	11668.68	11822.83	11831.42	11969.54
DOEJGI-Broad-CSHL-WTSI-BGI	Scf_N50	9073174	9075731	10283416	10286397	10286881
DOEJGI-Broad-CSHL-WTSI-BGI	Scf_Max	23079946	23077701	23073827	23073771	23071658
DOEJGI-Broad-CSHL-WTSI-BGI	Scf_Mean	9894891.77	10495293.99	10777983.85	10779206.99	10727219.47
DOEJGI-Broad-CSHL-WTSI-BGI	Corr_Scf_N50	697474	766734	1053099	1125853	1405778
DOEJGI-Broad-CSHL-WTSI-BGI	Corr_Scf_Mean	776426	957473	1157934	1277169	1622394
DOEJGI-Broad-WTSI-BGI-CSHL	Assembly_Size	114558761	115395985	115322015	111247307	111315199
DOEJGI-Broad-WTSI-BGI-CSHL	Missing_Ref_Bases_%	1.71	0.88	0.85	0.68	0.65
DOEJGI-Broad-WTSI-BGI-CSHL	Missing_Assem_Bases_%	4.18	3.92	3.91	0.09	0.09
DOEJGI-Broad-WTSI-BGI-CSHL	Missing_Assem_Ctgs_%	0.57	0.5	0.47	0	0
DOEJGI-Broad-WTSI-BGI-CSHL	Dup_Ref_Bases	2768	173486	55212	116643	108222
DOEJGI-Broad-WTSI-BGI-CSHL	Comp_Ref_Bases	1004136	984351	971033	849173	804821
DOEJGI-Broad-WTSI-BGI-CSHL	SNPs	204655	207170	207480	209478	210237
DOEJGI-Broad-WTSI-BGI-CSHL	Indels_<5	28514	29342	29379	29584	29762
DOEJGI-Broad-WTSI-BGI-CSHL	Indels_>=5	9759	9961	9909	9978	10011
DOEJGI-Broad-WTSI-BGI-CSHL	Inversions	10	57	59	70	74
DOEJGI-Broad-WTSI-BGI-CSHL	Relocations	46	58	50	54	58
DOEJGI-Broad-WTSI-BGI-CSHL	Translocations	2	12	8	15	16
DOEJGI-Broad-WTSI-BGI-CSHL	Contig_N50	15295	22031	22141	21710	21836
DOEJGI-Broad-WTSI-BGI-CSHL	Contig_Max	722469	722469	722469	149969	149969
DOEJGI-Broad-WTSI-BGI-CSHL	Contig_Mean	26948.79	36804.2	37005.18	26819.51	27106.38
DOEJGI-Broad-WTSI-BGI-CSHL	Corr_Contig_N50	8243	9888	9943	10160	10173
DOEJGI-Broad-WTSI-BGI-CSHL	Corr_Contig_N50_count	4202	3538	3522	3459	3455
DOEJGI-Broad-WTSI-BGI-CSHL	Corr_Contig_Max	50165	53114	53114	53114	53114
DOEJGI-Broad-WTSI-BGI-CSHL	Corr_Contig_Mean	9798.3	11668.68	11731.81	11967.86	11985.24
DOEJGI-Broad-WTSI-BGI-CSHL	Scf_N50	9073174	9075731	9075679	10287092	10437484
DOEJGI-Broad-WTSI-BGI-CSHL	Scf_Max	23079946	23077701	23077581	23075995	23076155
DOEJGI-Broad-WTSI-BGI-CSHL	Scf_Mean	9894891.77	10495293.99	10496674.79	10866176.22	11054982.85
DOEJGI-Broad-WTSI-BGI-CSHL	Corr_Scf_N50	697474	766734	1053307	1457617	1405814
DOEJGI-Broad-WTSI-BGI-CSHL	Corr_Scf_Mean	776426	957473	1222217	1580023	1613316
DOEJGI-Broad-WTSI-CSHL-BGI	Assembly_Size	114558761	115395985	115322015	115484459	111321033
DOEJGI-Broad-WTSI-CSHL-BGI	Missing_Ref_Bases_%	1.71	0.88	0.85	0.78	0.66
DOEJGI-Broad-WTSI-CSHL-BGI	Missing_Assem_Bases_%	4.18	3.92	3.91	3.92	0.09
DOEJGI-Broad-WTSI-CSHL-BGI	Missing_Assem_Ctgs_%	0.57	0.5	0.47	0.39	0
DOEJGI-Broad-WTSI-CSHL-BGI	Dup_Ref_Bases	2768	173486	55212	81830	126876
DOEJGI-Broad-WTSI-CSHL-BGI	Comp_Ref_Bases	1004136	984351	971033	920685	802959
DOEJGI-Broad-WTSI-CSHL-BGI	SNPs	204655	207170	207480	208523	210070
[truncated: 881 more rows]
