# Supplementary material for: Metassembler: merging and optimizing de novo genome assemblies
Source: Genome Biol. 2015 Sep 24;16:207. doi: 10.1186/s13059-015-0764-4 (PMC4581417; doi:10.1186/s13059-015-0764-4)
Supplement: Additional file 4: — A1Zscores.txt: Zscores for all metrics and Overall Zscore for all metassemblies and input assemblies. (TXT 11 kb) [file 13059_2015_764_MOESM4_ESM.txt]

Scf_N50	Contig_N50	Corr_Scf_N50	Corr_Contig_N50	Dup_Ref_Bases	Comp_Ref_Bases	Translocations	Relocations	Inversions	Missing_Ref_Bases	OverallZscore
BGI-WTSI-DOEJGI-Broad-CSHL	1.483	1.656	1.246	0.9	-1.014	1.368	0.732	-0.04	0.748	1.038	8.116
BGI-WTSI-DOEJGI-CSHL-Broad	1.483	1.647	1.004	0.891	-1.008	1.328	0.879	0.092	0.643	1.057	8.014
BGI-Broad-DOEJGI-WTSI-CSHL	1.483	1.483	1.243	0.895	-0.875	1.319	0.659	0.004	0.643	1.025	7.88
BGI-WTSI-Broad-CSHL-DOEJGI	1.483	1.603	1.004	0.887	-0.971	1.345	0.659	0.004	0.748	1.017	7.779
BGI-WTSI-Broad-DOEJGI-CSHL	1.483	1.607	1.004	0.895	-0.97	1.362	0.732	-0.084	0.695	1.031	7.756
BGI-Broad-DOEJGI-CSHL-WTSI	1.483	1.465	1.243	0.885	-0.895	1.327	0.732	0.048	0.433	1.016	7.738
BGI-Broad-WTSI-CSHL-DOEJGI	1.483	1.389	1.004	0.883	-0.944	1.289	0.659	0.223	0.748	1.002	7.736
BGI-Broad-WTSI-DOEJGI-CSHL	1.483	1.467	1.004	0.885	-0.939	1.327	0.659	0.135	0.695	1.017	7.733
BGI-DOEJGI-WTSI-CSHL-Broad	1.483	1.484	1.004	0.891	-0.869	1.3	0.879	0.092	0.381	1.046	7.69
BGI-WTSI-CSHL-DOEJGI-Broad	1.483	1.631	1.004	0.9	-0.996	1.354	0.806	-0.084	0.538	1.047	7.683
BGI-WTSI-CSHL-Broad-DOEJGI	1.483	1.53	1.004	0.885	-0.979	1.328	0.806	0.004	0.485	1.031	7.577
BGI-DOEJGI-WTSI-Broad-CSHL	1.483	1.584	0.895	0.895	-0.837	1.419	0.512	0.048	0.433	1.05	7.483
BGI-Broad-CSHL-WTSI-DOEJGI	1.483	1.233	1.243	0.837	-0.867	1.349	0.659	0.048	0.433	1.001	7.419
BGI-DOEJGI-Broad-WTSI-CSHL	1.483	1.507	1.004	0.895	-0.842	1.385	0.439	-0.04	0.328	1.035	7.195
BGI-Broad-CSHL-DOEJGI-WTSI	1.483	1.265	1.243	0.854	-0.911	1.245	0.659	0.135	0.223	0.987	7.183
BGI-DOEJGI-Broad-CSHL-WTSI	1.483	1.485	1.004	0.883	-0.855	1.398	0.512	-0.084	0.118	1.022	6.966
BGI-DOEJGI-CSHL-WTSI-Broad	0.585	1.408	0.895	0.87	-0.923	1.306	0.879	0.004	0.381	1.03	6.434
BGI-DOEJGI-CSHL-Broad-WTSI	0.584	1.328	1.004	0.851	-0.929	1.266	0.879	0.004	0.171	0.997	6.154
BGI-CSHL-WTSI-Broad-DOEJGI	-0.141	1.325	1.004	0.876	-0.901	1.287	0.732	0.398	0.381	0.982	5.944
BGI-CSHL-DOEJGI-WTSI-Broad	-0.141	1.467	1.004	0.885	-0.878	1.248	0.732	0.267	0.276	0.984	5.844
BGI-CSHL-WTSI-DOEJGI-Broad	-0.141	1.397	1.004	0.887	-0.883	1.226	0.732	0.179	0.328	0.996	5.724
BGI-CSHL-Broad-WTSI-DOEJGI	-0.141	1.233	1.124	0.859	-0.872	1.262	0.732	0.354	0.171	0.979	5.701
BGI-CSHL-DOEJGI-Broad-WTSI	-0.141	1.337	1.124	0.876	-0.884	1.21	0.732	0.223	0.171	0.954	5.601
BGI-CSHL-Broad-DOEJGI-WTSI	-0.141	1.325	1.124	0.868	-0.905	1.196	0.732	0.267	0.066	0.966	5.498
WTSI-DOEJGI-BGI-Broad-CSHL	0.571	-0.798	2.302	-0.023	0.351	-0.718	0.512	1.318	1.115	-0.051	4.579
WTSI-CSHL-DOEJGI-BGI-Broad	0.669	-0.798	2.349	-0.024	0.044	-0.778	0.219	1.45	0.433	-0.086	3.478
WTSI-CSHL-BGI-Broad-DOEJGI	0.669	-0.794	2.241	-0.023	0.39	-0.753	0.073	1.406	0.276	-0.047	3.436
WTSI-DOEJGI-BGI-CSHL-Broad	0.571	-0.798	1.246	-0.025	0.262	-0.749	0.439	1.406	1.115	-0.09	3.378
WTSI-CSHL-BGI-DOEJGI-Broad	0.669	-0.795	2.241	-0.023	0.318	-0.717	0.073	1.362	0.328	-0.095	3.361
WTSI-DOEJGI-Broad-BGI-CSHL	0.809	-0.798	0.301	-0.027	0.592	-0.622	0.586	1.187	1.062	-0.046	3.044
Broad-WTSI-BGI-CSHL-DOEJGI	0.508	0.961	-1.04	0.89	-0.875	0.946	0.879	0.354	-0.144	0.531	3.01
Broad-BGI-WTSI-CSHL-DOEJGI	0.508	0.889	-0.957	0.887	-0.606	0.917	0.879	0.223	-0.406	0.635	2.968
Broad-BGI-CSHL-WTSI-DOEJGI	0.508	0.789	-0.96	0.886	-0.503	0.902	0.879	0.179	-0.458	0.617	2.838
Broad-BGI-CSHL-DOEJGI-WTSI	0.508	0.936	-0.96	0.895	-0.792	0.861	0.879	0.179	-0.354	0.632	2.784
WTSI-DOEJGI-CSHL-BGI-Broad	0.571	-0.81	2.298	-0.06	-0.263	-0.894	0.293	1.362	0.276	-0.041	2.732
Broad-BGI-DOEJGI-WTSI-CSHL	0.508	1.041	-0.955	0.907	-1.033	0.902	0.879	0.135	-0.406	0.656	2.635
Broad-BGI-DOEJGI-CSHL-WTSI	0.508	0.961	-0.96	0.908	-0.862	0.873	0.879	0.092	-0.406	0.639	2.631
WTSI-BGI-CSHL-DOEJGI-Broad	-0.326	-0.779	1.461	0.018	0.11	-0.667	0.439	1.406	0.8	0.071	2.534
Broad-BGI-WTSI-DOEJGI-CSHL	0.508	0.961	-1.035	0.895	-0.989	0.933	0.879	0.135	-0.406	0.643	2.524
WTSI-CSHL-Broad-BGI-DOEJGI	0.669	-0.796	1.431	-0.023	-0.274	-0.729	0.366	1.45	0.381	-0.036	2.438
Broad-WTSI-BGI-DOEJGI-CSHL	0.508	0.964	-1.052	0.903	-1.25	0.974	0.879	0.223	-0.249	0.533	2.433
WTSI-BGI-Broad-CSHL-DOEJGI	-0.326	-0.779	1.107	0.014	0.186	-0.562	0.439	1.231	0.905	0.09	2.305
WTSI-BGI-CSHL-Broad-DOEJGI	-0.326	-0.781	1.237	0.014	0.138	-0.635	0.293	1.406	0.853	0.09	2.289
Broad-WTSI-CSHL-BGI-DOEJGI	0.506	0.886	-1.04	0.876	-0.994	0.926	0.879	0.092	-0.406	0.517	2.242
WTSI-BGI-Broad-DOEJGI-CSHL	-0.326	-0.779	1.107	0.014	0.143	-0.539	0.439	1.231	0.853	0.093	2.236
Broad-CSHL-WTSI-BGI-DOEJGI	0.506	0.901	-1.029	0.868	-0.892	0.846	0.732	0.135	-0.511	0.65	2.208
Broad-WTSI-DOEJGI-BGI-CSHL	0.506	0.968	-1.052	0.895	-1.425	0.958	0.879	0.004	-0.144	0.535	2.125
Broad-WTSI-CSHL-DOEJGI-BGI	0.506	0.989	-1.052	0.884	-1.526	0.927	0.879	0.004	-0.039	0.537	2.11
WTSI-CSHL-Broad-DOEJGI-BGI	0.669	-0.796	1.431	-0.023	-0.505	-0.72	0.366	1.406	0.276	-0.037	2.066
WTSI-DOEJGI-Broad-CSHL-BGI	0.571	-0.799	0.249	-0.039	0.311	-0.691	0.586	1.187	0.695	-0.027	2.042
Broad-CSHL-BGI-WTSI-DOEJGI	0.506	0.789	-1.035	0.863	-0.91	0.817	0.732	0.092	-0.511	0.627	1.969
Broad-CSHL-DOEJGI-BGI-WTSI	0.507	0.909	-0.96	0.879	-1.022	0.767	0.732	0.092	-0.616	0.65	1.938
Broad-DOEJGI-BGI-CSHL-WTSI	0.507	0.845	-1.029	0.884	-1.313	0.827	0.879	-0.04	-0.354	0.636	1.844
WTSI-BGI-DOEJGI-Broad-CSHL	-0.326	-0.78	1.107	0.014	-0.134	-0.579	0.439	1.231	0.8	0.069	1.842
Broad-CSHL-BGI-DOEJGI-WTSI	0.506	0.909	-0.985	0.879	-1.187	0.772	0.732	0.179	-0.616	0.647	1.837
Broad-DOEJGI-BGI-WTSI-CSHL	0.507	0.901	-0.96	0.884	-1.521	0.852	0.879	-0.04	-0.354	0.648	1.796
Broad-CSHL-WTSI-DOEJGI-BGI	0.506	0.989	-1.052	0.879	-1.431	0.843	0.732	0.092	-0.458	0.675	1.776
WTSI-BGI-DOEJGI-CSHL-Broad	-0.326	-0.781	0.988	0.012	-0.196	-0.617	0.293	1.406	0.8	0.068	1.646
Broad-DOEJGI-WTSI-BGI-CSHL	0.507	0.9	-1.039	0.88	-1.558	0.877	0.879	-0.171	-0.354	0.65	1.571
Broad-DOEJGI-CSHL-BGI-WTSI	0.507	0.823	-0.96	0.862	-1.216	0.808	0.732	-0.084	-0.616	0.634	1.49
Broad-WTSI-DOEJGI-CSHL-BGI	0.506	0.936	-1.096	0.883	-1.772	0.933	0.732	-0.04	-0.196	0.53	1.415
WTSI-CSHL-DOEJGI-Broad-BGI	0.669	-0.799	0.535	-0.027	-0.596	-0.741	0.512	1.362	0.538	-0.041	1.413
Broad-CSHL-DOEJGI-WTSI-BGI	0.507	0.989	-1.08	0.879	-1.538	0.823	0.732	0.048	-0.721	0.675	1.315
WTSI-Broad-CSHL-BGI-DOEJGI	-0.345	-0.782	0.47	0.009	-0.1	-0.587	0.586	1.318	0.643	0.087	1.297
WTSI-Broad-BGI-CSHL-DOEJGI	-0.932	-0.78	0.305	0.01	0.269	-0.542	0.586	1.318	0.8	0.085	1.12
WTSI-Broad-DOEJGI-BGI-CSHL	-0.924	-0.781	0.327	0.009	0.319	-0.519	0.586	1.274	0.748	0.069	1.108
WTSI-Broad-CSHL-DOEJGI-BGI	-0.345	-0.781	0.47	0.003	-0.217	-0.588	0.586	1.231	0.643	0.083	1.083
WTSI-Broad-BGI-DOEJGI-CSHL	-0.932	-0.781	0.305	0.01	0.195	-0.495	0.586	1.318	0.748	0.088	1.041
Broad-DOEJGI-CSHL-WTSI-BGI	0.507	0.9	-1.052	0.859	-1.712	0.87	0.732	-0.127	-0.616	0.653	1.013
WTSI-DOEJGI-CSHL-Broad-BGI	0.571	-0.807	0.328	-0.06	-0.247	-0.826	0.439	1.231	0.381	-0.034	0.976
Broad-DOEJGI-WTSI-CSHL-BGI	0.507	0.827	-1.061	0.859	-1.857	0.86	0.879	-0.215	-0.616	0.651	0.834
WTSI-Broad-DOEJGI-CSHL-BGI	-0.924	-0.788	0.416	0.002	-0.206	-0.636	0.586	1.362	0.538	0.059	0.409
DOEJGI-WTSI-BGI-CSHL-Broad	0.204	-1.039	0.08	-1.858	1.55	-1.664	0.146	0.53	1.744	-1.79	-2.098
DOEJGI-BGI-Broad-CSHL-WTSI	0.204	-1.034	0.374	-1.823	1.591	-1.472	-0.074	0.311	1.324	-1.77	-2.368
DOEJGI-BGI-WTSI-CSHL-Broad	0.204	-1.034	0.081	-1.821	1.568	-1.438	0.073	0.311	1.429	-1.744	-2.371
DOEJGI-BGI-CSHL-Broad-WTSI	0.204	-1.034	0.176	-1.824	1.603	-1.486	0.073	0.354	1.324	-1.765	-2.374
DOEJGI-BGI-CSHL-WTSI-Broad	0.204	-1.034	0.081	-1.823	1.53	-1.453	0.073	0.354	1.324	-1.748	-2.492
DOEJGI-WTSI-BGI-Broad-CSHL	0.204	-1.039	0.176	-1.858	1.468	-1.662	-0.001	0.442	1.639	-1.874	-2.505
DOEJGI-BGI-WTSI-Broad-CSHL	0.204	-1.034	0.176	-1.821	1.454	-1.43	-0.074	0.267	1.324	-1.748	-2.681
DOEJGI-BGI-Broad-WTSI-CSHL	0.205	-1.033	0.176	-1.823	1.437	-1.467	-0.074	0.267	1.324	-1.747	-2.735
DOEJGI-Broad-WTSI-BGI-CSHL	0.204	-1.033	-0.396	-1.828	1.366	-1.23	-0.147	0.179	1.324	-1.91	-3.47
DOEJGI-Broad-BGI-CSHL-WTSI	0.204	-1.034	-0.36	-1.828	1.491	-1.203	-0.147	0.004	1.324	-1.932	-3.48
DOEJGI-Broad-CSHL-BGI-WTSI	0.164	-1.034	-0.396	-1.831	1.444	-1.175	0.146	0.179	0.905	-1.95	-3.548
DOEJGI-Broad-BGI-WTSI-CSHL	0.204	-1.034	-0.396	-1.828	1.324	-1.196	-0.147	0.048	1.22	-1.91	-3.716
DOEJGI-Broad-CSHL-WTSI-BGI	0.164	-1.034	-0.396	-1.831	1.234	-1.215	0.146	0.179	0.905	-1.933	-3.78
DOEJGI-WTSI-Broad-BGI-CSHL	0.204	-1.039	-0.222	-1.853	1.45	-1.61	-0.147	0.092	1.115	-1.879	-3.889
DOEJGI-WTSI-CSHL-BGI-Broad	0.166	-1.041	-0.195	-1.876	1.553	-1.63	-0.367	0.267	0.853	-1.845	-4.117
DOEJGI-Broad-WTSI-CSHL-BGI	0.164	-1.034	-0.577	-1.834	1.201	-1.216	0.073	0.179	0.8	-1.933	-4.177
DOEJGI-CSHL-BGI-Broad-WTSI	-0.159	-1.037	-0.006	-1.85	1.602	-1.3	-0.294	0.267	0.171	-1.891	-4.497
DOEJGI-WTSI-CSHL-Broad-BGI	0.164	-1.041	-0.357	-1.876	1.339	-1.682	-0.147	0.223	0.748	-1.893	-4.522
DOEJGI-WTSI-Broad-CSHL-BGI	0.164	-1.039	-0.362	-1.861	1.22	-1.606	0.073	0.135	0.643	-1.905	-4.537
DOEJGI-CSHL-WTSI-BGI-Broad	-0.159	-1.038	-0.14	-1.857	1.299	-1.357	-0.294	0.267	0.538	-1.862	-4.602
DOEJGI-CSHL-Broad-BGI-WTSI	-0.159	-1.037	-0.357	-1.85	1.512	-1.298	-0.367	0.442	0.485	-1.98	-4.608
DOEJGI-CSHL-BGI-WTSI-Broad	-0.159	-1.037	-0.14	-1.847	1.414	-1.278	-0.294	0.223	0.276	-1.875	-4.717
DOEJGI-CSHL-Broad-WTSI-BGI	-0.159	-1.037	-0.357	-1.85	1.178	-1.319	-0.367	0.398	0.748	-1.974	-4.739
DOEJGI-CSHL-WTSI-Broad-BGI	-0.159	-1.038	-0.357	-1.856	1.104	-1.347	-0.367	0.354	0.59	-1.953	-5.027
BGI	-2.12	1.497	-0.922	0.802	-8.626	0.959	0.879	0.311	0.223	1.148	-5.849
DOEJGI	-0.159	-1.085	-1.216	-2.308	2.303	-2.732	0.879	0.705	4.68	-7.824	-6.757
CSHL-Broad-DOEJGI-BGI-WTSI	-1.668	-0.551	-0.995	0.113	0.728	-0.102	-1.613	-1.573	-1.664	0.213	-7.111
CSHL-BGI-DOEJGI-WTSI-Broad	-1.668	-0.53	-0.961	0.117	0.654	-0.063	-1.759	-1.705	-1.507	0.273	-7.148
CSHL-Broad-DOEJGI-WTSI-BGI	-1.668	-0.522	-0.995	0.142	0.642	-0.041	-1.833	-1.485	-1.664	0.265	-7.159
CSHL-BGI-WTSI-DOEJGI-Broad	-1.668	-0.529	-0.967	0.117	0.646	-0.067	-1.759	-1.836	-1.507	0.272	-7.298
CSHL-WTSI-Broad-DOEJGI-BGI	-1.668	-0.518	-0.997	0.123	0.626	-0.016	-1.759	-1.748	-1.612	0.264	-7.306
CSHL-Broad-WTSI-DOEJGI-BGI	-1.668	-0.522	-1.004	0.145	0.66	-0.036	-1.833	-1.705	-1.664	0.265	-7.363
CSHL-BGI-DOEJGI-Broad-WTSI	-1.668	-0.555	-0.953	0.089	0.662	-0.137	-1.833	-1.748	-1.507	0.232	-7.418
CSHL-Broad-BGI-DOEJGI-WTSI	-1.668	-0.566	-0.994	0.071	0.662	-0.192	-1.54	-1.529	-1.874	0.187	-7.442
CSHL-WTSI-DOEJGI-Broad-BGI	-1.668	-0.522	-0.994	0.117	0.661	-0.085	-1.906	-1.748	-1.56	0.238	-7.468
CSHL-BGI-Broad-DOEJGI-WTSI	-1.668	-0.566	-0.967	0.062	0.634	-0.205	-1.833	-1.661	-1.612	0.204	-7.611
CSHL-Broad-WTSI-BGI-DOEJGI	-1.668	-0.552	-1.004	0.095	0.66	-0.111	-1.759	-1.617	-1.874	0.187	-7.643
CSHL-WTSI-BGI-DOEJGI-Broad	-1.668	-0.516	-0.966	0.104	0.621	-0.073	-1.979	-1.792	-1.664	0.277	-7.658
CSHL-DOEJGI-Broad-WTSI-BGI	-1.668	-0.529	-0.976	0.104	0.62	-0.106	-2.053	-1.661	-1.664	0.25	-7.682
CSHL-WTSI-Broad-BGI-DOEJGI	-1.668	-0.549	-0.997	0.052	0.671	-0.103	-1.759	-1.705	-1.822	0.18	-7.7
CSHL-DOEJGI-WTSI-Broad-BGI	-1.668	-0.526	-0.995	0.084	0.626	-0.112	-1.979	-1.705	-1.664	0.236	-7.702
CSHL-BGI-WTSI-Broad-DOEJGI	-1.668	-0.556	-0.976	0.052	0.656	-0.116	-1.759	-1.88	-1.664	0.201	-7.71
CSHL-DOEJGI-Broad-BGI-WTSI	-1.668	-0.555	-0.976	0.072	0.719	-0.182	-1.906	-1.748	-1.664	0.191	-7.718
CSHL-Broad-BGI-WTSI-DOEJGI	-1.668	-0.579	-0.997	0.03	0.699	-0.221	-1.54	-1.792	-1.874	0.134	-7.807
CSHL-DOEJGI-BGI-WTSI-Broad	-1.668	-0.53	-0.976	0.098	0.691	-0.109	-2.053	-1.836	-1.717	0.243	-7.856
CSHL-WTSI-DOEJGI-BGI-Broad	-1.668	-0.521	-0.976	0.117	0.687	-0.086	-2.126	-1.88	-1.664	0.254	-7.863
CSHL-BGI-Broad-WTSI-DOEJGI	-1.668	-0.58	-0.976	0.025	0.665	-0.233	-1.833	-1.924	-1.612	0.152	-7.982
CSHL-DOEJGI-WTSI-BGI-Broad	-1.668	-0.525	-0.993	0.087	0.687	-0.109	-2.199	-1.836	-1.769	0.249	-8.076
CSHL-WTSI-BGI-Broad-DOEJGI	-1.668	-0.544	-0.976	0.049	0.647	-0.134	-1.979	-1.88	-1.822	0.204	-8.103
CSHL-DOEJGI-BGI-Broad-WTSI	-1.668	-0.555	-0.976	0.074	0.69	-0.181	-2.126	-1.88	-1.717	0.209	-8.131
WTSI	-1.811	-0.992	1.191	-0.882	-7.456	-3.581	0.952	2.589	4.943	-3.613	-8.661
CSHL	-1.71	-0.589	-1.297	-0.184	-0.12	-0.903	-5.497	-2.405	-3.605	0.741	-15.568
Broad	-0.339	0.488	-1.817	0.687	-33.447	-0.545	0.806	-0.303	0.643	-1.83	-35.657
