# Supplementary material for: Metassembler: merging and optimizing de novo genome assemblies
Source: Genome Biol. 2015 Sep 24;16:207. doi: 10.1186/s13059-015-0764-4 (PMC4581417; doi:10.1186/s13059-015-0764-4)
Supplement: Additional file 5: — A2MetEventsTable.txt: Reported metassembly events for all Assemblathon2 metassemblies of the three species at each merging step. (TXT 1 kb) [file 13059_2015_764_MOESM5_ESM.txt]

Species	Perm	Metric	2	2-3	2-3-4	2-3-4-5	2-3-4-5-6
Fish	CtgN50	GAP	1381	10170	8584	4053	956
Fish	CtgN50	BKP	36	13	9	16	22
Fish	CtgN50	INV	0	0	0	1	0
Fish	CtgN50	INDEL	NA	NA	NA	NA	NA
Fish	CtgN50	LINK	221	19	4	3	0
Fish	ScfN50	GAP	10394	9073	4264	1035	958
Fish	ScfN50	BKP	20	9	17	19	25
Fish	ScfN50	INV	0	0	1	0	0
Fish	ScfN50	INDEL	NA	NA	NA	NA	NA
Fish	ScfN50	LINK	112	6	14	6	0
Fish	Zscore	GAP	10773	1270	8482	1219	4039
Fish	Zscore	BKP	20	20	9	21	15
Fish	Zscore	INV	0	0	0	0	1
Fish	Zscore	INDEL	NA	NA	NA	NA	NA
Fish	Zscore	LINK	105	9	4	0	3
Bird	CtgN50	GAP	2683	2042	2125	1554	789
Bird	CtgN50	BKP	0	16	30	4	3
Bird	CtgN50	INV	0	0	0	0	0
Bird	CtgN50	INDEL	NA	NA	NA	NA	NA
Bird	CtgN50	LINK	0	619	74	24	4
Bird	ScfN50	GAP	15320	4081	1003	1025	1138
Bird	ScfN50	BKP	12	14	3	25	9
Bird	ScfN50	INV	0	1	0	0	0
Bird	ScfN50	INDEL	NA	NA	NA	NA	NA
Bird	ScfN50	LINK	184	47	3	13	1
Bird	Zscore	GAP	4171	3271	1383	1626	835
Bird	Zscore	BKP	0	49	15	3	2
Bird	Zscore	INV	0	0	0	0	0
Bird	Zscore	INDEL	NA	NA	NA	NA	NA
Bird	Zscore	LINK	0	653	77	22	4
Snake	CtgN50	GAP	2956	4734	3365	2664	552
Snake	CtgN50	BKP	195	39	62	181	74
Snake	CtgN50	INV	0	0	0	1	0
Snake	CtgN50	INDEL	NA	NA	NA	NA	NA
Snake	CtgN50	LINK	9792	3410	430	117	73
Snake	ScfN50	GAP	16355	13696	2937	1228	5430
Snake	ScfN50	BKP	51	28	67	57	110
Snake	ScfN50	INV	1	0	0	0	0
Snake	ScfN50	INDEL	NA	NA	NA	NA	NA
Snake	ScfN50	LINK	2521	309	360	94	73
