# Supplementary material for: Metassembler: merging and optimizing de novo genome assemblies
Source: Genome Biol. 2015 Sep 24;16:207. doi: 10.1186/s13059-015-0764-4 (PMC4581417; doi:10.1186/s13059-015-0764-4)
Supplement: Additional file 6: — A2metricTable.txt: REAPR, CEGMA and contiguity statistics reported for all Assemblathon2 metassemblies of the three species at each step. (TXT 9 kb) [file 13059_2015_764_MOESM6_ESM.txt]

Species	Perm	Metric	1	1-2	1-2-3	1-2-3-4	1-2-3-4-5	1-2-3-4-5-6
Fish	CtgN50	Contig_N50	19296	20099	21026	21254	23559	23278
Fish	CtgN50	Contig_Max	300452	308248	329094	329094	369621	326811
Fish	CtgN50	Contig_Mean	6881.8	11196.9	12703.3	13044.6	13817.2	13819.7
Fish	CtgN50	Scf_N50	4373261	4374487	4496772	4497197	4495905	4495545
Fish	CtgN50	Scf_Max	21930816	21944771	21947342	21947398	21938259	21938616
Fish	CtgN50	Scf_Mean	10500.7	151233.8	376903	445588.9	463377.6	509873
Fish	CtgN50	REAPR_ScfN50	389007	411344	427436	436396	467226	465248
Fish	CtgN50	REAPR_ScfMax	2994894	2998972	3002908	3003025	3002598	3001931
Fish	CtgN50	REAPR_ScfMean	8639.83	43076.94	57852.51	61485.27	65028.49	66394.19
Fish	CtgN50	Gaps	73953	71586	66447	65082	62129	62044
Fish	CtgN50	Gaps_TotLength	125122987	122444014	117232455	115898515	111188605	110435697
Fish	CtgN50	REAPR_GapsBroken	0.082876962395	0.076229989104	0.0582419070838	0.0518269260318	0.0449226609152	0.0432112694217
Fish	CtgN50	REAPR_ErrorFreeBases	640027608	664680042	662300999	662667726	664434694	664442770
Fish	CtgN50	REAPR_PerErrorFree	0.723076262412	0.769576394407	0.774446357197	0.776186318686	0.778444536503	0.779398067812
Fish	CtgN50	CEGMA_CompleteProts	228	228	226	226	227	226
Fish	CtgN50	CEGMA_PartialProts	233	233	233	233	233	232
Fish	ScfN50	Contig_N50	19296	20238	20462	22700	23443	23199
Fish	ScfN50	Contig_Max	300452	328941	328941	342566	369621	326811
Fish	ScfN50	Contig_Mean	6881.8	12107	12573.3	13416.6	13826.5	13827.2
Fish	ScfN50	Scf_N50	4373261	4456255	4476723	4479061	4495773	4478766
Fish	ScfN50	Scf_Max	21930816	21935171	21937026	21927777	21930762	21931235
Fish	ScfN50	Scf_Mean	10500.7	231679.2	309306.6	364220.4	472950.2	515854
Fish	ScfN50	REAPR_ScfN50	389007	415814	423307	463587	467401	466023
Fish	ScfN50	REAPR_ScfMax	2994894	2998422	2999328	2999006	2999306	2998659
Fish	ScfN50	REAPR_ScfMean	8639.83	52140.69	57344.74	62375.07	65014.93	66269.63
Fish	ScfN50	Gaps	73953	67827	66357	63220	62036	61946
Fish	ScfN50	Gaps_TotLength	125122987	119016947	117452300	112498349	111041116	110280968
Fish	ScfN50	REAPR_GapsBroken	0.082876962395	0.0599466289236	0.0532272405323	0.0451439417906	0.0453446385969	0.0439253543409
Fish	ScfN50	REAPR_ErrorFreeBases	640027608	664824760	663446378	665196990	664813888	664001784
Fish	ScfN50	REAPR_PerErrorFree	0.723076262412	0.775565327278	0.776030286394	0.778498926594	0.779198542382	0.779170248014
Fish	ScfN50	CEGMA_CompleteProts	228	228	226	228	228	227
Fish	ScfN50	CEGMA_PartialProts	233	233	233	233	233	232
Fish	Zscore	Contig_N50	19296	20310	21023	21250	20987	23272
Fish	Zscore	Contig_Max	300452	328941	329094	329094	329113	326811
Fish	Zscore	Contig_Mean	6881.8	12161.1	12730	13052.1	13065.5	13828.9
Fish	Zscore	Scf_N50	4373261	4476170	4496772	4497197	4476358	4478673
Fish	Zscore	Scf_Max	21930816	21934153	21935389	21935499	21935692	21926698
Fish	Zscore	Scf_Mean	10500.7	242304.6	394156.1	448332.4	502357.1	511586.9
Fish	Zscore	REAPR_ScfN50	389007	419478	426449	434804	433882	465462
Fish	Zscore	REAPR_ScfMax	2994894	2999370	2999670	2999787	2999057	2998693
Fish	Zscore	REAPR_ScfMean	8639.83	52847.12	58146.45	61142.88	62384.19	65725.37
Fish	Zscore	Gaps	73953	67908	66422	65069	64928	62027
Fish	Zscore	Gaps_TotLength	125122987	118929963	117144202	115847630	115033165	110318793
Fish	Zscore	REAPR_GapsBroken	0.082876962395	0.0588443187842	0.0584896570413	0.0531282177381	0.051842040414	0.044803069631
Fish	Zscore	REAPR_ErrorFreeBases	640027608	664370061	662267989	662430416	662506679	664501281
Fish	Zscore	REAPR_PerErrorFree	0.723076262412	0.775418537594	0.774650866238	0.776020538765	0.777133913344	0.779653043167
Fish	Zscore	CEGMA_CompleteProts	228	227	226	226	225	227
Fish	Zscore	CEGMA_PartialProts	233	233	233	233	232	232
Bird	CtgN50	Contig_N50	177459	171884	203722	208587	232559	221439
Bird	CtgN50	Contig_Max	2740970	2307451	2307451	2104389	2539874	2539874
Bird	CtgN50	Contig_Mean	13088.7	14432.5	26145.5	29207	31540	32930.2
Bird	CtgN50	Scf_N50	13489370	13489682	13489231	13487602	13493155	13493051
Bird	CtgN50	Scf_Max	68648150	68648558	68634627	68628841	68631421	68623330
Bird	CtgN50	Scf_Mean	23344.1	35809.1	154341.8	231876.2	275824.5	341434.2
Bird	CtgN50	REAPR_ScfN50	2109989	2104405	2712271	2966159	3407740	3053947
Bird	CtgN50	REAPR_ScfMax	17949145	17949194	25961580	25958651	26508499	26507158
Bird	CtgN50	REAPR_ScfMean	16980.21	22921.58	48598.03	55778.03	59172.68	60197.43
Bird	CtgN50	Gaps	57786	57862	46678	44073	41697	40374
Bird	CtgN50	Gaps_TotLength	153048141	153093980	132003163	120346028	111731937	106490127
Bird	CtgN50	REAPR_GapsBroken	0.328470563804	0.327555217587	0.364818544068	0.370498944932	0.380506990911	0.401917075346
Bird	CtgN50	REAPR_ErrorFreeBases	926218066	926447120	918196075	920436598	923691216	917290879
Bird	CtgN50	REAPR_PerErrorFree	0.696304047057	0.69859746883	0.719186165863	0.729556483043	0.736979868978	0.737261661181
Bird	CtgN50	CEGMA_CompleteProts	197	197	198	199	200	201
Bird	CtgN50	CEGMA_PartialProts	235	235	234	234	234	234
Bird	ScfN50	Contig_N50	47220	75171	90730	96064	100924	101232
Bird	ScfN50	Contig_Max	714557	1018147	1018147	1073706	1238428	1238428
Bird	ScfN50	Contig_Mean	20228.4	29154.5	33296.7	34407.2	37110.7	37730.4
Bird	ScfN50	Scf_N50	12950080	14459272	14947395	14946955	14944142	14944177
Bird	ScfN50	Scf_Max	65896851	74159936	74155038	74154081	74154130	74154502
Bird	ScfN50	Scf_Mean	264497.6	377242	519067.2	562113	733215.5	865623.2
Bird	ScfN50	REAPR_ScfN50	4235678	4594270	4272898	4891469	4272768	5120910
Bird	ScfN50	REAPR_ScfMax	55565849	55565252	25421135	55565258	41727345	55562819
Bird	ScfN50	REAPR_ScfMean	100060.67	110960.22	112164.85	125547.05	131009	150196.47
Bird	ScfN50	Gaps	50439	35278	31532	30613	28679	28424
Bird	ScfN50	Gaps_TotLength	48948495	35510493	31956558	31186409	27359051	26463498
Bird	ScfN50	REAPR_GapsBroken	0.137155772319	0.198792448552	0.242198401624	0.220755888021	0.23658426026	0.210068955812
Bird	ScfN50	REAPR_ErrorFreeBases	731136282	736645337	731318110	738918633	732354947	739630938
Bird	ScfN50	REAPR_PerErrorFree	0.636776269332	0.645311641654	0.643337173532	0.650761189308	0.64858851739	0.656258878805
Bird	ScfN50	CEGMA_CompleteProts	199	199	198	201	200	200
Bird	ScfN50	CEGMA_PartialProts	223	224	223	223	223	223
Bird	Zscore	Contig_N50	124246	145031	160192	182256	200766	193428
Bird	Zscore	Contig_Max	1818675	1818675	1876792	1876792	1876792	1753475
Bird	Zscore	Contig_Mean	12557.3	14114	23111.7	28180.4	30418.5	31671.9
Bird	Zscore	Scf_N50	13497364	13497039	13487025	13488174	13493421	13493421
Bird	Zscore	Scf_Max	68694673	68676561	68674525	68647387	68647381	68637094
Bird	Zscore	Scf_Mean	23363	35829.1	132649.9	228813.6	274265.9	336937.5
Bird	Zscore	REAPR_ScfN50	1896304	1975486	2208207	2448585	2732689	2739332
Bird	Zscore	REAPR_ScfMax	17714584	17709615	25723529	25723961	31091693	31090224
Bird	Zscore	REAPR_ScfMean	16842.45	22741.48	41859.17	51972.96	55638.37	58390.76
Bird	Zscore	Gaps	63260	61214	53086	46806	44383	43067
Bird	Zscore	Gaps_TotLength	155045974	154243490	133721761	121181998	112630028	107345821
Bird	Zscore	REAPR_GapsBroken	0.310227631995	0.317084327115	0.371943638624	0.380036747426	0.385372777865	0.390391715234
Bird	Zscore	REAPR_ErrorFreeBases	916573317	925864117	912421166	911588412	915649524	915710695
Bird	Zscore	REAPR_PerErrorFree	0.688496614623	0.697767535834	0.710727006401	0.722258726401	0.730215884473	0.735520089261
Bird	Zscore	CEGMA_CompleteProts	197	197	198	198	199	200
Bird	Zscore	CEGMA_PartialProts	234	234	234	233	233	233
Snake	CtgN50	Contig_N50	67973	76100	78515	76374	72807	72409
Snake	CtgN50	Contig_Max	523686	530076	856235	855512	855281	855134
Snake	CtgN50	Contig_Mean	9900.1	20572.4	25290.5	28571.2	28995.3	29474.3
Snake	CtgN50	Scf_N50	3846246	4307892	4607093	4779696	4779901	4805543
Snake	CtgN50	Scf_Max	17562670	17568724	26539005	26552501	26557701	26551561
Snake	CtgN50	Scf_Mean	14156.5	47420.9	74938.1	115183.4	132582.8	144030.7
Snake	CtgN50	REAPR_ScfN50	743657	673872	1004362	915222	764468	763846
Snake	CtgN50	REAPR_ScfMax	4720757	5717811	6325711	6121383	5723971	8458197
Snake	CtgN50	REAPR_ScfMean	13289.84	38023.37	60307.39	80589.59	82877.65	87095.99
Snake	CtgN50	Gaps	48879	43729	41989	41962	43077	43578
Snake	CtgN50	Gaps_TotLength	37282965	33173314	29926765	29052855	28333567	28097719
Snake	CtgN50	REAPR_GapsBroken	0.116103029931	0.136179651947	0.090404629784	0.101711071922	0.116419434965	0.115126898894
Snake	CtgN50	REAPR_ErrorFreeBases	1303079124	1285492726	1325257028	1313961663	1295195852	1295051312
Snake	CtgN50	REAPR_PerErrorFree	0.847286322238	0.863426307262	0.893391418139	0.890450818551	0.878740211148	0.879363974597
Snake	CtgN50	CEGMA_CompleteProts	214	213	214	217	217	217
Snake	CtgN50	CEGMA_PartialProts	236	237	236	237	237	237
Snake	ScfN50	Contig_N50	24787	31145	35778	37661	38076	38637
Snake	ScfN50	Contig_Max	265251	335164	335221	335221	343240	343240
Snake	ScfN50	Contig_Mean	12522.5	16018	19071.5	20457.4	20851.3	21235.8
Snake	ScfN50	Scf_N50	3803459	4506777	4778583	4940349	4974681	5227007
Snake	ScfN50	Scf_Max	22376278	31530467	31532098	31535062	31535531	31532252
Snake	ScfN50	Scf_Mean	72410.8	117216.1	221042.3	334791.5	395371	413371
Snake	ScfN50	REAPR_ScfN50	1207044	1454007	1518901	1584975	1584974	1659476
Snake	ScfN50	REAPR_ScfMax	10308271	11188975	11192524	11192202	11191818	9553434
Snake	ScfN50	REAPR_ScfMean	59248.3	91006.52	144072.28	186347.01	203915.51	213146.45
Snake	ScfN50	Gaps	91075	75044	67139	64427	64379	63728
Snake	ScfN50	Gaps_TotLength	55688379	47038845	42775997	40571844	40168594	38218052
Snake	ScfN50	REAPR_GapsBroken	0.0437441668954	0.0419087468685	0.0454728250346	0.0464091141913	0.0464903151649	0.0452077579714
Snake	ScfN50	REAPR_ErrorFreeBases	1319285667	1330810184	1327813706	1333486195	1333667376	1336950769
Snake	ScfN50	REAPR_PerErrorFree	0.914310049072	0.924023677444	0.925301338277	0.930180892055	0.930539325026	0.932870854939
Snake	ScfN50	CEGMA_CompleteProts	217	218	219	219	220	221
Snake	ScfN50	CEGMA_PartialProts	233	234	234	234	234	235
