# Supplementary material for: Metassembler: merging and optimizing de novo genome assemblies
Source: Genome Biol. 2015 Sep 24;16:207. doi: 10.1186/s13059-015-0764-4 (PMC4581417; doi:10.1186/s13059-015-0764-4)
Supplement: Additional file 7: — A2Zscores.txt: Zscores for all metrics and Overall Zscore for all metassemblies and input assemblies of the three species. (TXT 1 kb) [file 13059_2015_764_MOESM7_ESM.txt]

Species	Assembly/Metassembly	ctgs_stats.N50	scf_stats.N50	reaprScfNG50_stats.N50	reaprCtgNG50_stats.N50	reapr_stats.percent_error_free	cegma_stats.Complete_Prots	OverallZscore
Fish	ScfN50	0.807	0.908	0.769	0.874	0.749	0.519	4.626
Fish	Zscore	0.816	0.908	0.741	0.881	0.753	0.519	4.618
Fish	CtgN50	0.817	0.918	0.769	0.879	0.751	0.368	4.502
Fish	BCM	0.324	0.843	0.232	0.399	0.271	0.67	2.739
Fish	CSHL	-0.316	-0.026	-0.056	-0.219	0.236	0.519	0.137
Fish	ALLP	-0.595	0.038	-0.028	-0.515	0.051	0.218	-0.831
Fish	SYMBB	1.07	-0.887	0.659	0.735	-2.154	-0.536	-1.112
Fish	SOAP	-1.322	-0.926	-0.83	-1.326	-1.141	0.218	-5.328
Fish	SGA	-1.601	-1.776	-2.256	-1.708	0.483	-2.495	-9.351
Bird	CtgN50	1.536	0.459	0.275	1.516	0.141	0.696	4.622
Bird	Zscore	1.147	0.459	0.124	1.145	0.116	0.56	3.551
Bird	BCM	0.926	0.457	-0.077	0.936	-0.456	0.151	1.937
Bird	ScfN50	-0.132	1.047	1.519	-0.108	-1.04	0.56	1.846
Bird	BCM+	0.187	0.46	-0.392	0.2	-0.57	0.151	0.037
Bird	ALLP	-0.882	0.239	0.903	-0.886	-1.324	0.424	-1.527
Bird	SOAP	-0.902	0.264	-1.769	-0.908	0.195	0.696	-2.423
Bird	MERAC	-1.108	-2.014	0.523	-1.121	1.821	-0.939	-2.839
Bird	NEWB	-0.771	-1.37	-1.106	-0.773	1.117	-2.301	-5.205
Snake	Zscore	-0.213	1.127	1.484	-0.132	0.957	1.286	4.509
Snake	ScfN50	-0.213	1.127	1.478	-0.132	0.956	1.286	4.502
Snake	CtgN50	1.307	0.917	-0.249	1.404	0.517	0.396	4.291
Snake	PHUS	1.107	0.439	-0.235	1.269	0.254	-0.272	2.562
Snake	SGA	-0.836	0.418	0.548	-0.843	0.804	0.396	0.487
Snake	SYMBB	1.398	-0.672	-0.24	1.068	-1.875	-1.162	-1.483
Snake	MERAC	-0.601	-0.949	-0.324	-0.577	-1.271	0.396	-3.327
Snake	ABYSS	-0.799	-1.253	-1.216	-0.819	-0.191	-1.385	-5.662
Snake	CRACS	-1.15	-1.154	-1.246	-1.237	-0.153	-0.94	-5.879
